# Supplementary material for: Regulation of Secondary Metabolism by the Velvet Complex Is Temperature-Responsive in Aspergillus
Source: G3 (Bethesda). 2016 Sep 30;6(12):4023–33. doi: 10.1534/g3.116.033084 (PMC5144971; doi:10.1534/g3.116.033084)
Supplement: Supplemental Material [file supp_g3.116.033084_FileS1.xlsx]

## Sheet: Sheet3
File S1. Differential expression of all temperature comparisons, including wildtype 37C vs 30C, ΔveA vs WT 30C, ΔveA vs WT 37C, ΔlaeA vs WT 30C, and ΔlaeA vs WT 37C.
Gene	Gene Annotation	SM Cluster ID	SM Cluster Product (if characterized)	WT 37C vs 30C log2 Fold Change	WT 37C vs 30C adjusted p-value	WT 37C vs 30C diff.expression	veA 30C vs WT 30C log2 Fold Change	veA 30C vs WT 30C adjusted p-value	veA 30C vs WT 30C diff.expression	veA 37C vs WT 37C log2 Fold Change	veA 37C vs WT 37C adjusted p-value	veA 37C vs WT 37C diff.expression	laeA 30C vs WT 30C log2 Fold Change	laeA 30C vs WT 30C adjusted p-value	laeA 30C vs. WT 30C diff. expression	laeA 37C vs WT 37C log2 Fold Change	laeA 37C vs WT 37C adjusted p-value	laeA 37C vs WT 37C
Afu1g00100	Uncharacterized ORF			0.212976	NA		-0.244675	NA		-0.805038	NA		-0.358905	NA		-0.632258	NA
Afu1g00110	Uncharacterized ORF			-0.566881	NA		-0.239892	NA		0.524137	NA		0.935749	0.467454		0.803692	NA
Afu1g00120	Uncharacterized ORF			NA	NA		NA	NA		NA	NA		NA	NA		NA	NA
Afu1g00130	Uncharacterized ORF			NA	NA		NA	NA		NA	NA		NA	NA		NA	NA
Afu1g00140	Uncharacterized ORF; Has domain(s) with predicted DNA binding activity			NA	NA		0.315431	NA		NA	NA		NA	NA		NA	NA
Afu1g00150	Uncharacterized ORF; RING finger protein; has domain(s) with predicted nucleic acid and zinc ion binding activity; gene pair with AFUA_6G09370			-0.478134	0.000315552	Down in 37C |fc| < 1	-0.610429	0.000439419	Down in veA |fc| < 1	0.122392	0.461934		-0.0546115	0.730256		0.401415	0.0012241	Up in laeA |fc | < 1
Afu1g00160	Uncharacterized ORF; Ortholog of A. oryzae RIB40 : AO090102000436, AO090138000137 and A. fumigatus A1163 : AFUB_097610			NA	NA		0.315431	NA		0.50895	NA		NA	NA		NA	NA
Afu1g00170	Uncharacterized ORF; Ortholog of Aspergillus wentii : Aspwe1_0166268, Aspergillus sydowii : Aspsy1_0165358, Aspsy1_0711744 and A. fumigatus A1163 : AFUB_097600			NA	NA		NA	NA		2.08539	NA		0.474503	NA		NA	NA
Afu1g00180	Uncharacterized ORF			NA	NA		NA	NA		NA	NA		NA	NA		NA	NA
Afu1g00200	Uncharacterized ORF; Ortholog of Aspergillus sydowii : Aspsy1_0037491 and A. fumigatus A1163 : AFUB_097480			3.35781	5.89e-08	Up in 37C	-0.458609	NA		0.528256	0.242099		0.898589	0.481191		-2.00367	0.000715711	Down in laeA
Afu1g00210	Uncharacterized ORF			NA	NA		NA	NA		NA	NA		NA	NA		NA	NA
Afu1g00220	Uncharacterized ORF; Ortholog of A. niger CBS 513.88 : An08g08350, A. oryzae RIB40 : AO090138000179, AO090701000817, A. niger ATCC 1015 : 35662-mRNA and Aspergillus wentii : Aspwe1_0050022			NA	NA		0.273878	NA		1.13542	NA		0.539121	NA		NA	NA
Afu1g00230	Uncharacterized ORF; Has domain(s) with predicted ATP binding, phosphotransferase activity, alcohol group as acceptor, transferase activity, transferring phosphorus-containing groups activity and role in lipopolysaccharide biosynthetic process			0.226732	NA		NA	NA		-0.456629	NA		NA	NA		-0.349047	NA
Afu1g00240	Uncharacterized ORF			-0.293738	NA		0.148857	0.911447		0.0824803	NA		0.85929	0.488161		1.81035	0.0829771	Up in laeA
Afu1g00250	Uncharacterized ORF			NA	NA		NA	NA		NA	NA		NA	NA		NA	NA
Afu1g00270	Uncharacterized ORF			NA	NA		NA	NA		NA	NA		NA	NA		NA	NA
Afu1g00280	Uncharacterized ORF			NA	NA		NA	NA		NA	NA		NA	NA		NA	NA
Afu1g00290	Uncharacterized ORF			NA	NA		NA	NA		NA	NA		NA	NA		NA	NA
Afu1g00300	Uncharacterized ORF; Ortholog of Aspergillus acidus : Aspfo1_0200728			NA	NA		0.273878	NA		0.50895	NA		0.539121	NA		0.351347	NA
Afu1g00310	Uncharacterized ORF; Has domain(s) with predicted catalytic activity, cation binding, chitin binding, chitinase activity, hydrolase activity, hydrolyzing O-glycosyl compounds activity and role in carbohydrate metabolic process, chitin catabolic process			NA	NA		NA	NA		NA	NA		NA	NA		NA	NA
Afu1g00320	Uncharacterized ORF			NA	NA		NA	NA		NA	NA		NA	NA		NA	NA
Afu1g00330	Uncharacterized ORF			NA	NA		NA	NA		NA	NA		NA	NA		NA	NA
Afu1g00340	Uncharacterized ORF			NA	NA		NA	NA		NA	NA		NA	NA		NA	NA
Afu1g00350	Uncharacterized ORF; Has domain(s) with predicted oxidoreductase activity and role in oxidation-reduction process			0.37861	0.07678	Up in 37C |fc | < 1	-0.890623	0.00104734	Down in veA |fc| < 1	0.612746	0.00137067	Up in veA |fc | < 1	-1.55473	1.47e-08	Down in laeA	1.8292	2.3e-45	Up in laeA
Afu1g00390	Uncharacterized ORF; Has domain(s) with predicted DNA binding, nucleic acid binding, protein dimerization activity			NA	NA		NA	NA		NA	NA		NA	NA		NA	NA
Afu1g00400	Uncharacterized ORF			NA	NA		NA	NA		NA	NA		NA	NA		NA	NA
Afu1g00410	farB2 Uncharacterized ORF; Putative C6 transcription factor with a predicted role in beta oxidation of fatty acids; transcript up-regulated in conidia exposed to neutrophils			NA	NA		NA	NA		NA	NA		NA	NA		NA	NA
Afu1g00420	Uncharacterized ORF; Carboxypeptidase S1; induced by growth on BSA as a sole nitrogen source; predicted gene pair with AFUA_8G04120			-0.194265	0.832931		-0.283867	0.788792		-2.28312	0.0704731	Down in veA	0.02722	0.979801		1.88572	0.00467323	Up in laeA
Afu1g00440	Uncharacterized ORF; DUF895 domain membrane protein; predicted gene pair with AFUA_8G04110			0.030777	NA		-0.243848	NA		-0.44454	NA		-0.358316	NA		-0.342879	NA
Afu1g00450	Uncharacterized ORF; N-acetylglucosamine-6-phosphate deacetylase; predicted gene pair with AFUA_8G04100; transcript up-regulated in conidia exposed to neutrophils			0.438596	NA		0.117278	0.930501		-1.03442	0.423219		-1.81748	NA		-0.47787	0.687075
Afu1g00460	Uncharacterized ORF; Ortholog(s) have intracellular localization			-0.143982	NA		0.982954	0.381192		0.046798	NA		-0.209382	NA		0.00643106	NA
Afu1g00470	Uncharacterized ORF; Betaine aldehyde dehydrogenase; calcium induced; predicted gene pair with AFUA_8G04080			0.226732	NA		NA	NA		-0.456629	NA		0.474503	NA		-0.349047	NA
Afu1g00480	Uncharacterized ORF; Putative glucosamine-6-phosphate deaminase; transcript up-regulated in conidia exposed to neutrophils			-0.612681	NA		0.418365	0.718216		1.21704	0.344794		-0.310757	0.827834		-0.511638	NA
Afu1g00490	Uncharacterized ORF; Has domain(s) with predicted cofactor binding, dihydrolipoyllysine-residue (2-methylpropanoyl)transferase activity, transferase activity, transferring acyl groups activity and role in fatty-acyl-CoA biosynthetic process, metabolic process			NA	NA		NA	NA		NA	NA		NA	NA		NA	NA
Afu1g00500	Uncharacterized ORF; FMN dependent dehydrogenase; SrbA-regulated during hypoxia			-1.29929	1.02e-06	Down in 37C	0.00799818	0.982306		0.0869517	0.839881		-0.343981	0.204962		-3.15227	1.1e-08	Down in laeA
Afu1g00510	dld1 Uncharacterized ORF; D-lactate dehydrogenase (cytochrome); SrbA-regulated during hypoxia			-1.54408	3.49e-11	Down in 37C	-0.846884	0.00105034	Down in veA |fc| < 1	0.427383	0.217731		-0.427189	0.0743288	Down in laeA |fc| < 1	-2.61954	0.0024153	Down in laeA
Afu1g00520	Uncharacterized ORF; Ortholog of A. fumigatus Af293 : Afu4g12020, A. niger CBS 513.88 : An01g07290, Aspergillus wentii : Aspwe1_0123520, Aspergillus terreus NIH2624 : ATET_03861 and A. niger ATCC 1015 : 170758-mRNA			-0.503045	NA		0.139119	0.899358		0.982209	0.341783		0.475005	0.6387		0.534606	0.616634
Afu1g00530	Uncharacterized ORF; Thermoresistant gluconokinase family protein; predicted gene pair with AFUA_4G12050			-0.424207	0.0471653	Down in 37C |fc| < 1	0.604526	0.00480356	Up in veA |fc | < 1	1.13234	6.14e-09	Up in veA	-0.810902	0.000404094	Down in laeA |fc| < 1	-0.753706	0.00202819	Down in laeA |fc| < 1
Afu1g00540	Uncharacterized ORF; Has domain(s) with predicted hydrolase activity, hydrolyzing O-glycosyl compounds activity and role in carbohydrate metabolic process			-0.389745	0.314991		0.214982	0.606692		0.786352	0.0306729	Up in veA |fc | < 1	1.23397	6.27e-06	Up in laeA	1.43673	8.39e-07	Up in laeA
Afu1g00550	Uncharacterized ORF; Protein of unknown function: predicted gene pair with AFUA_1G00910			-0.441509	0.0443821	Down in 37C |fc| < 1	-0.594715	0.0211746	Down in veA |fc| < 1	-0.115116	0.676157		1.03259	6.52e-10	Up in laeA	0.867887	3.09e-06	Up in laeA |fc | < 1
Afu1g00560	Uncharacterized ORF; Has domain(s) with predicted catalytic activity, nucleic acid binding, zinc ion binding activity and role in nucleoside metabolic process			0.0845345	0.505625		-1.29674	2.17e-16	Down in veA	-0.806527	3.38e-10	Down in veA |fc| < 1	-0.228166	0.0640527	Down in laeA |fc| < 1	-0.389806	4.26e-05	Down in laeA |fc| < 1
Afu1g00570	Uncharacterized ORF; Predicted mariner Ant1 transposon-related ORF			-0.643266	0.000162551	Down in 37C |fc| < 1	-1.14848	5.15e-09	Down in veA	-0.0878186	0.705127		1.19713	2.41e-23	Up in laeA	1.20393	2.26e-17	Up in laeA
Afu1g00580	Uncharacterized ORF; Putative DNA binding transcription factor; predicted gene pair with AFUA_8G04050			NA	NA		NA	NA		NA	NA		NA	NA		0.351347	NA
Afu1g00590	Uncharacterized ORF; Has domain(s) with predicted nucleic acid binding activity and nucleus localization			NA	NA		NA	NA		NA	NA		1.01148	NA		0.351347	NA
Afu1g00610	Uncharacterized ORF; Has domain(s) with predicted role in positive regulation of autophagy			-0.183194	NA		-0.243848	NA		0.50895	NA		0.503303	NA		0.376795	NA
Afu1g00620	Uncharacterized ORF; Ortholog of A. niger ATCC 1015 : 124153-mRNA			NA	NA		NA	NA		NA	NA		NA	NA		NA	NA
Afu1g00630	Uncharacterized ORF; Has domain(s) with predicted ATP binding, DNA binding, helicase activity, nucleic acid binding, zinc ion binding activity			NA	NA		NA	NA		NA	NA		NA	NA		NA	NA
Afu1g00640	Uncharacterized ORF; Has domain(s) with predicted transferase activity, transferring phosphorus-containing groups activity			NA	NA		NA	NA		NA	NA		NA	NA		NA	NA
Afu1g00650	Uncharacterized ORF; Putative alpha-1,3-glucanase; predicted gene pair with AFUA_7G08510			NA	NA		NA	NA		NA	NA		NA	NA		NA	NA
Afu1g00660	Uncharacterized ORF; Ortholog of A. oryzae RIB40 : AO090010000303 and Aspergillus carbonarius ITEM 5010 : Acar5010_133580			NA	NA		NA	NA		NA	NA		NA	NA		NA	NA
Afu1g00670	Uncharacterized ORF			NA	NA		NA	NA		NA	NA		NA	NA		NA	NA
Afu1g00680	Uncharacterized ORF			NA	NA		NA	NA		NA	NA		NA	NA		NA	NA
Afu1g00690	Uncharacterized ORF			NA	NA		NA	NA		NA	NA		NA	NA		NA	NA
Afu1g00700	Uncharacterized ORF; Ortholog of Aspergillus glaucus : Aspgl1_0472822, Aspergillus wentii : Aspwe1_0042920 and Aspergillus terreus NIH2624 : ATET_09273			NA	NA		NA	NA		NA	NA		NA	NA		NA	NA
Afu1g00710	Uncharacterized ORF			NA	NA		NA	NA		NA	NA		NA	NA		NA	NA
Afu1g00720	Uncharacterized ORF			NA	NA		NA	NA		NA	NA		NA	NA		NA	NA
Afu1g00730	Uncharacterized ORF; Has domain(s) with predicted heat shock protein binding, unfolded protein binding activity and role in protein folding			NA	NA		NA	NA		NA	NA		NA	NA		NA	NA
Afu1g00740	Uncharacterized ORF			NA	NA		NA	NA		NA	NA		NA	NA		NA	NA
Afu1g00750	Uncharacterized ORF; Has domain(s) with predicted transferase activity, transferring phosphorus-containing groups activity			-0.353281	0.0199654	Down in 37C |fc| < 1	0.94652	3.97e-08	Up in veA |fc | < 1	1.74442	7.08e-41	Up in veA	1.06162	2.82e-19	Up in laeA	1.7273	4.69e-60	Up in laeA
Afu1g00760	Uncharacterized ORF; Ortholog of A. nidulans FGSC A4 : AN12170, A. fumigatus Af293 : Afu5g14890, Aspergillus wentii : Aspwe1_0177868, Aspergillus zonatus : Aspzo1_0134956 and Aspergillus sydowii : Aspsy1_0086348			2.7396	3.5e-90	Up in 37C	0.788417	0.0022391	Up in veA |fc | < 1	3.90759	0	Up in veA	0.745116	0.000367739	Up in laeA |fc | < 1	1.15978	1.39e-50	Up in laeA
Afu1g00770	Uncharacterized ORF; Ortholog of A. niger CBS 513.88 : An08g12010 and A. fumigatus A1163 : AFUB_075320, AFUB_096610			2.16644	2.39e-09	Up in 37C	0.440385	0.516148		4.70191	6.76e-200	Up in veA	0.0280661	0.972538		1.03346	1.07e-05	Up in laeA
Afu1g00780	Uncharacterized ORF			NA	NA		NA	NA		NA	NA		NA	NA		NA	NA
Afu1g00790	Uncharacterized ORF			NA	NA		NA	NA		NA	NA		NA	NA		NA	NA
Afu1g00800	Uncharacterized ORF			NA	NA		NA	NA		NA	NA		NA	NA		NA	NA
Afu1g00810	Uncharacterized ORF			0.829281	NA		0.389977	NA		0.383933	0.748174		0.232954	NA		0.460637	0.67099
Afu1g00820	Uncharacterized ORF			NA	NA		NA	NA		NA	NA		NA	NA		NA	NA
Afu1g00830	Uncharacterized ORF; Ortholog of Aspergillus wentii : Aspwe1_0039643 and Aspergillus zonatus : Aspzo1_0170448			NA	NA		NA	NA		NA	NA		NA	NA		NA	NA
Afu1g00840	Uncharacterized ORF			NA	NA		NA	NA		NA	NA		NA	NA		NA	NA
Afu1g00850	Uncharacterized ORF			NA	NA		NA	NA		NA	NA		NA	NA		NA	NA
Afu1g00880	Uncharacterized ORF; Predicted LINE transposon-related ORF			-0.267698	NA		-0.0824505	NA		-0.456629	NA		-0.421859	NA		0.315621	NA
Afu1g00890	Uncharacterized ORF; Has domain(s) with predicted DNA binding activity and role in DNA integration, DNA recombination			NA	NA		NA	NA		NA	NA		NA	NA		NA	NA
Afu1g00910	Uncharacterized ORF; Protein of unknown function: predicted gene pair with AFUA_1G00550			-0.241014	NA		0.0882427	NA		0.154922	NA		0.993715	0.448326		0.273098	NA
Afu1g00920	Uncharacterized ORF; Protein of unknown function; predicted gene pair with AFUA_3G06425			0.184391	0.289778		0.0522659	0.849051		-0.163353	0.374977		0.3928	0.00977653	Up in laeA |fc | < 1	0.0759524	0.685897
Afu1g00930	Uncharacterized ORF			NA	NA		NA	NA		NA	NA		NA	NA		NA	NA
Afu1g00940	Uncharacterized ORF; Predicted mariner Ant1 transposon-related ORF			NA	NA		0.273878	NA		NA	NA		NA	NA		NA	NA
Afu1g00950	Uncharacterized ORF			-1.59538	NA		-0.393222	0.733123		1.56277	0.257315		0.283246	0.807498		1.99093	0.074965	Up in laeA
Afu1g00960	Uncharacterized ORF; Predicted LINE transposon-related ORF			-0.476134	0.021304	Down in 37C |fc| < 1	-0.130185	0.62562		-0.0354541	0.897632		0.276391	0.1388		0.305029	0.148381
Afu1g00970	Uncharacterized ORF; Has domain(s) with predicted role in transmembrane transport and integral to membrane localization			NA	NA		NA	NA		NA	NA		NA	NA		NA	NA
Afu1g00980	Uncharacterized ORF; Has domain(s) with predicted UDP-N-acetylmuramate dehydrogenase activity, flavin adenine dinucleotide binding, oxidoreductase activity, oxidoreductase activity, acting on CH-OH group of donors activity	cluster 1	.	NA	NA		NA	NA		NA	NA		NA	NA		NA	NA
Afu1g00990	Uncharacterized ORF; Has domain(s) with predicted nucleotide binding, oxidoreductase activity and role in metabolic process	cluster 1	.	NA	NA		NA	NA		NA	NA		NA	NA		NA	NA
Afu1g01000	Uncharacterized ORF; Has domain(s) with predicted oxidoreductase activity, acting on paired donors, with incorporation or reduction of molecular oxygen, 2-oxoglutarate as one donor, and incorporation of one atom each of oxygen into both donors activity	cluster 1	.	NA	NA		NA	NA		NA	NA		NA	NA		NA	NA
Afu1g01010	Uncharacterized ORF; Putative polyketide synthase (PKS), encoded in a predicted secondary metabolite gene cluster	cluster 1	.	NA	NA		NA	NA		NA	NA		NA	NA		NA	NA
Afu1g01020	Uncharacterized ORF; Putative NACHT domain protein			NA	NA		NA	NA		NA	NA		NA	NA		NA	NA
Afu1g01030	Uncharacterized ORF; Has domain(s) with predicted RNA binding, RNA-directed DNA polymerase activity and role in RNA-dependent DNA replication			NA	NA		NA	NA		NA	NA		NA	NA		NA	NA
Afu1g01040	Uncharacterized ORF; Has domain(s) with predicted catalytic activity and role in nucleoside metabolic process			NA	NA		NA	NA		NA	NA		NA	NA		NA	NA
Afu1g01050	Uncharacterized ORF; Protein of unknown function; predicted gene pair with AFUA_8G06160			NA	NA		NA	NA		NA	NA		NA	NA		NA	NA
Afu1g01070	Uncharacterized ORF; Ortholog of N. fischeri NRRL 181 : NFIA_055740			NA	NA		NA	NA		NA	NA		NA	NA		NA	NA
Afu1g01080	Uncharacterized ORF			NA	NA		NA	NA		NA	NA		NA	NA		NA	NA
Afu1g01090	Uncharacterized ORF			NA	NA		NA	NA		NA	NA		NA	NA		NA	NA
Afu1g01100	Uncharacterized ORF			-0.498944	0.508597		-1.73732	0.0274419	Down in veA	-1.30721	0.213697		-3.49382	0.000714048	Down in laeA	-2.34208	0.0216959	Down in laeA
Afu1g01110	Uncharacterized ORF; Has domain(s) with predicted phosphopantetheine binding activity			-0.393898	NA		0.494543	NA		1.25654	NA		-0.165712	NA		NA	NA
Afu1g01120	Uncharacterized ORF; Has domain(s) with predicted pectate lyase activity and extracellular region localization			0.808913	NA		-0.0904014	NA		-2.56706	0.0555068	Down in veA	2.16695	0.0353907	Up in laeA	-1.03362	0.374577
Afu1g01130	Uncharacterized ORF; Ortholog of A. oryzae RIB40 : AO090005000025, N. fischeri NRRL 181 : NFIA_023460, A. clavatus NRRL 1 : ACLA_046020, A. fumigatus A1163 : AFUB_079670 and Aspergillus carbonarius ITEM 5010 : Acar5010_403905			-0.486576	NA		-0.163795	0.880806		-1.14902	0.363433		0.737012	0.395148		0.991217	0.266382
Afu1g01140	Uncharacterized ORF; Ortholog of A. niger CBS 513.88 : An03g00980, A. oryzae RIB40 : AO090102000017, A. niger ATCC 1015 : 194194-mRNA, Aspergillus versicolor : Aspve1_0142180 and Aspergillus zonatus : Aspzo1_1135432			0.700064	0.0692757	Up in 37C |fc | < 1	0.345713	0.481868		-0.671322	0.110392		1.11333	0.00156331	Up in laeA	0.885318	0.00343787	Up in laeA |fc | < 1
Afu1g01160	Uncharacterized ORF; Has domain(s) with predicted hydrolase activity and role in nucleotide catabolic process			1.41429	NA		4.85982	1.07e-15	Up in veA	4.5733	2.97e-28	Up in veA	1.12569	0.376735		-1.14313	0.267723
Afu1g01170	Uncharacterized ORF; Ortholog of A. fumigatus A1163 : AFUB_079640			-0.927471	NA		-1.10439	NA		0.13605	NA		-1.98692	0.130297		-0.349047	NA
Afu1g01175	Uncharacterized ORF; Has domain(s) with predicted role in cell redox homeostasis			-2.43567	2.92e-37	Down in 37C	-2.65535	1.39e-27	Down in veA	-0.294641	0.435211		-5.74238	1.34e-47	Down in laeA	-3.55916	6.38e-12	Down in laeA
Afu1g01180	Uncharacterized ORF; Ortholog(s) have extracellular region localization			1.36381	0.0196037	Up in 37C	0.326324	0.715322		-0.575912	0.362085		-1.49805	0.151679		-3.51235	1.19e-05	Down in laeA
Afu1g01190	Uncharacterized ORF; Ortholog of A. nidulans FGSC A4 : AN2649, A. niger CBS 513.88 : An11g03730, A. oryzae RIB40 : AO090020000652, A. niger ATCC 1015 : 47922-mRNA and Aspergillus wentii : Aspwe1_0741100			-0.364599	0.637325		-0.108485	0.908032		-0.518738	0.601648		-2.76884	0.00753331	Down in laeA	-2.27893	0.0239875	Down in laeA
Afu1g01200	Uncharacterized ORF; Has domain(s) with predicted catalytic activity, cation binding, hydrolase activity, hydrolyzing O-glycosyl compounds activity and role in carbohydrate metabolic process			NA	NA		0.315431	NA		NA	NA		NA	NA		NA	NA
Afu1g01210	Uncharacterized ORF; Ortholog of A. fumigatus A1163 : AFUB_079590 and A. niger ATCC 1015 : 171940-mRNA			-0.581217	NA		-0.131741	0.922749		-0.18538	NA		-1.81821	NA		-0.632258	NA
Afu1g01220	Uncharacterized ORF; Ortholog of A. nidulans FGSC A4 : AN3486, AN7279, A. fumigatus Af293 : Afu1g01300, A. niger CBS 513.88 : An09g02890, An01g01360 and A. oryzae RIB40 : AO090102000097, AO090010000040/aoiA			-1.26409	0.107981		-0.613517	0.483586		-2.27359	0.0939332	Down in veA	-3.78489	0.000934371	Down in laeA	-0.741559	0.545956
Afu1g01230	Uncharacterized ORF; Has domain(s) with predicted hydrolase activity, hydrolyzing O-glycosyl compounds activity and role in carbohydrate metabolic process			0.0615822	NA		-0.248861	0.839956		-1.32032	0.315817		-0.736334	0.578127		-1.01838	0.384684
Afu1g01240	Uncharacterized ORF; Has domain(s) with predicted DNA binding, sequence-specific DNA binding RNA polymerase II transcription factor activity, zinc ion binding activity and role in regulation of transcription, DNA-dependent, transcription, DNA-dependent			-0.555532	0.0162699	Down in 37C |fc| < 1	0.335618	0.204205		-0.0626807	0.840965		0.062814	0.817232		0.686585	0.00165957	Up in laeA |fc | < 1
Afu1g01250	sedB Uncharacterized ORF; Putative tripeptidyl-peptidase of the sedolisin family			-0.449492	NA		-0.349247	0.779029		-0.429164	NA		-2.09524	0.109289		-1.21723	NA
Afu1g01260	Uncharacterized ORF; Has domain(s) with predicted role in transmembrane transport and integral to membrane localization			-0.718155	NA		-0.0652679	0.95783		-0.592788	NA		-0.597928	0.628012		1.20245	0.249533
Afu1g01265	Uncharacterized ORF; Ortholog of N. fischeri NRRL 181 : NFIA_074010 and A. fumigatus A1163 : AFUB_079530			-0.208231	0.761898		-2.51745	0.00189615	Down in veA	-2.40627	0.011563	Down in veA	-2.23544	0.0080872	Down in laeA	-0.730495	0.354379
Afu1g01270	Uncharacterized ORF; Ortholog(s) have catalytic activity and role in sterigmatocystin biosynthetic process			-0.808009	NA		-1.38782	NA		-0.456629	NA		-1.81821	NA		-0.349047	NA
Afu1g01280	Uncharacterized ORF			0.673868	NA		0.273878	NA		-1.23276	NA		NA	NA		-0.990628	NA
Afu1g01290	Uncharacterized ORF; Has domain(s) with predicted electron carrier activity, heme binding, iron ion binding, monooxygenase activity, oxidoreductase activity, acting on paired donors, with incorporation or reduction of molecular oxygen activity			NA	NA		NA	NA		NA	NA		NA	NA		NA	NA
Afu1g01300	Uncharacterized ORF; Has domain(s) with predicted poly(beta-D-mannuronate) lyase activity, role in alginic acid catabolic process and periplasmic space localization			3.521	1.6e-19	Up in 37C	0.134022	0.895313		-3.1503	3.33e-13	Down in veA	0.989145	0.201323		-3.22621	4.54e-15	Down in laeA
Afu1g01310	Uncharacterized ORF; Ortholog of A. nidulans FGSC A4 : AN1433, A. fumigatus Af293 : Afu8g04210, A. niger CBS 513.88 : An16g08870, An08g11860, An13g01880 and A. oryzae RIB40 : AO090701000542, AO090103000036			-0.185133	NA		-0.244675	NA		0.50895	NA		-0.358905	NA		NA	NA
Afu1g01320	Uncharacterized ORF; Ortholog of N. fischeri NRRL 181 : NFIA_023290, Aspergillus versicolor : Aspve1_0056083, Aspergillus sydowii : Aspsy1_1158900 and A. fumigatus A1163 : AFUB_079470			NA	NA		0.315431	NA		NA	NA		NA	NA		NA	NA
Afu1g01330	Uncharacterized ORF; Has domain(s) with predicted nucleotide binding, oxidoreductase activity and role in metabolic process			0.583523	0.309611		0.201927	0.786245		0.867536	0.0714152	Up in veA |fc | < 1	-1.07923	0.210395		-0.726635	0.23345
Afu1g01340	Uncharacterized ORF; Has domain(s) with predicted sequence-specific DNA binding RNA polymerase II transcription factor activity, zinc ion binding activity, role in regulation of transcription, DNA-dependent and nucleus localization			-0.477337	0.422679		1.34446	0.0020687	Up in veA	3.26351	2.12e-20	Up in veA	0.635828	0.217147		1.37926	0.00452933	Up in laeA
Afu1g01350	Uncharacterized ORF; Ortholog of A. nidulans FGSC A4 : AN0467, AN0468, A. fumigatus Af293 : Afu1g04310, A. niger CBS 513.88 : An12g10460, A. niger ATCC 1015 : 52017-mRNA and Aspergillus wentii : Aspwe1_0169394			0.238202	0.419286		0.646903	0.019559	Up in veA |fc | < 1	1.85793	4.02e-22	Up in veA	-1.51448	1.43e-05	Down in laeA	-1.56737	1.07e-06	Down in laeA
Afu1g01360	Uncharacterized ORF; Ortholog of A. nidulans FGSC A4 : AN3872, AN5090, A. niger CBS 513.88 : An18g00390, A. niger ATCC 1015 : 127004-mRNA, Aspergillus wentii : Aspwe1_0037446 and Aspergillus sydowii : Aspsy1_0121091			0.221383	0.488272		0.597175	0.048868	Up in veA |fc | < 1	1.10006	2.12e-06	Up in veA	-1.76787	3.71e-06	Down in laeA	-1.17251	0.000205452	Down in laeA
Afu1g01370	Uncharacterized ORF; Predicted glutathione S transferase			-0.00534683	0.99272		-0.38301	0.460736		0.535998	0.208139		-1.34272	0.0110702	Down in laeA	-1.31523	0.0110755	Down in laeA
Afu1g01380	och4 Uncharacterized ORF; Putative alpha-1,6-mannosyltransferase			0.429942	0.0138057	Up in 37C |fc | < 1	-0.148367	0.580869		-0.34924	0.0706668	Down in veA |fc| < 1	0.215105	0.302303		-0.175002	0.326159
Afu1g01390	Uncharacterized ORF; Ortholog of A. nidulans FGSC A4 : AN8157 and A. fumigatus A1163 : AFUB_079400			1.01977	0.0366112	Up in 37C	0.981586	0.0708449	Up in veA |fc | < 1	1.04868	0.00611644	Up in veA	-1.33519	0.0908573	Down in laeA	-2.08987	0.000259424	Down in laeA
Afu1g01400	Uncharacterized ORF; Ortholog of A. fumigatus A1163 : AFUB_079390			0.0136958	0.984934		-0.805791	0.221993		-1.79895	0.0176341	Down in veA	-0.800249	0.242775		-1.18135	0.0779772	Down in laeA
Afu1g01410	Uncharacterized ORF; Ortholog of A. nidulans FGSC A4 : AN8158, Aspergillus versicolor : Aspve1_0027523, Aspergillus sydowii : Aspsy1_0828813 and A. fumigatus A1163 : AFUB_079380			-1.44152	1.14e-05	Down in 37C	-0.952208	0.0098617	Down in veA |fc| < 1	0.398095	0.40915		-0.57951	0.0812133	Down in laeA |fc| < 1	0.278014	0.572942
Afu1g01420	Uncharacterized ORF; Ortholog of A. niger CBS 513.88 : An01g01980, An14g00460, A. oryzae RIB40 : AO090138000165, AO090038000492 and A. niger ATCC 1015 : 36356-mRNA, 41492-mRNA			0.030777	NA		-0.243848	NA		-0.44454	NA		-0.358316	NA		-0.342879	NA
Afu1g01430	Uncharacterized ORF; Has domain(s) with predicted catalytic activity and role in metabolic process			0.318936	0.241899		-1.62563	6.37e-06	Down in veA	-3.11412	1.86e-15	Down in veA	-2.15014	2.51e-09	Down in laeA	-1.76995	3.86e-09	Down in laeA
Afu1g01440	Uncharacterized ORF; Ortholog of A. fumigatus A1163 : AFUB_079340			0.119303	NA		-0.874449	NA		-1.23784	NA		-0.644024	0.658322		-0.771033	0.533547
Afu1g01450	Uncharacterized ORF; Ortholog of A. nidulans FGSC A4 : AN8025, A. niger CBS 513.88 : An11g08050, An05g01890, An11g03950, A. oryzae RIB40 : AO090010000064, AO090701000602 and A. niger ATCC 1015 : 195287-mRNA, 39295-mRNA			-0.471344	0.096624	Down in 37C |fc| < 1	-0.327176	0.315782		0.383846	0.224166		0.0169183	0.962298		0.193578	0.548938
Afu1g01460	Uncharacterized ORF; Has domain(s) with predicted hydrolase activity			-0.857572	NA		-1.09859	0.247756		1.30397	0.216074		-2.67714	0.0203814	Down in laeA	-0.0836717	0.94746
Afu1g01480	Uncharacterized ORF; Has domain(s) with predicted transporter activity, role in transport and membrane localization			-1.81322	NA		-2.17997	0.0304384	Down in veA	0.918931	NA		-2.68354	0.0336423	Down in laeA	NA	NA
Afu1g01490	Uncharacterized ORF; Ortholog of A. nidulans FGSC A4 : AN0391, AN7222, A. fumigatus Af293 : Afu2g01760, A. niger CBS 513.88 : An03g06670, An15g07300 and A. oryzae RIB40 : AO090010000045/aoiD, AO090102000259			-2.53188	4.73e-89	Down in 37C	-1.43217	1.34e-19	Down in veA	0.379189	0.0777433	Up in veA |fc | < 1	-6.71503	2.75e-122	Down in laeA	-4.93765	2.42e-38	Down in laeA
Afu1g01500	Uncharacterized ORF; Has domain(s) with predicted nucleotide binding, oxidoreductase activity and role in metabolic process			0.751763	0.274218		-0.626794	0.523471		-2.28425	0.0128331	Down in veA	-0.116884	0.911199		-1.58331	0.045253	Down in laeA
Afu1g01520	Uncharacterized ORF; Ortholog(s) have extracellular region localization			0.221955	NA		1.38034	NA		0.046798	NA		1.01148	NA		0.00643106	NA
Afu1g01530	Uncharacterized ORF; Ortholog of A. nidulans FGSC A4 : AN5567, A. oryzae RIB40 : AO090011000484, Aspergillus versicolor : Aspve1_0084207, Aspergillus zonatus : Aspzo1_0155350 and Aspergillus sydowii : Aspsy1_0150171			-0.542506	0.00482854	Down in 37C |fc| < 1	2.28365	3.27e-37	Up in veA	2.11892	6.12e-40	Up in veA	-1.13412	3.73e-08	Down in laeA	-0.200839	0.378597
Afu1g01540	Uncharacterized ORF; Ortholog(s) have extracellular region localization			0.26	0.0262655	Up in 37C |fc | < 1	-1.28811	2.7e-15	Down in veA	-1.55584	6.38e-32	Down in veA	-1.32572	1.08e-29	Down in laeA	-1.79853	1.86e-71	Down in laeA
Afu1g01550	zrfA Verified ORF; Putative plasma membrane zinc transporter; expression induced by zinc depletion, ZafA-dependent; transcription repressed by PacC under neutral or alkaline growth conditions			1.08987	1.36e-43	Up in 37C	0.0214429	0.920026		-1.53314	4.26e-74	Down in veA	1.10001	1.17e-40	Up in laeA	0.00875918	0.873332
Afu1g01560	Uncharacterized ORF; Ortholog of A. nidulans FGSC A4 : AN8501, A. niger CBS 513.88 : An04g08620, A. oryzae RIB40 : AO090009000717, A. niger ATCC 1015 : 131561-mRNA and Aspergillus wentii : Aspwe1_0046512, Aspwe1_0102964			0.437588	0.0246748	Up in 37C |fc | < 1	0.601638	0.00572814	Up in veA |fc | < 1	0.0738813	0.733549		0.0640214	0.795958		0.0266164	0.900419
Afu1g01570	Uncharacterized ORF; Ortholog of A. nidulans FGSC A4 : AN0389, A. niger CBS 513.88 : An04g08610, Aspergillus wentii : Aspwe1_0169743, Aspergillus versicolor : Aspve1_0119805 and Aspergillus sydowii : Aspsy1_0086024			0.147793	0.677983		-0.0224576	0.961061		0.127804	0.718193		-0.331381	0.390186		-0.59924	0.0840527	Down in laeA |fc| < 1
Afu1g01580	Uncharacterized ORF; Ortholog of A. fumigatus A1163 : AFUB_001980			-0.295536	NA		-0.726027	NA		-0.456629	NA		-1.01254	NA		-0.349047	NA
Afu1g01590	Uncharacterized ORF; Ortholog(s) have transcription regulatory region DNA binding activity			-0.178736	0.428574		-0.0716004	0.818195		0.434661	0.0392645	Up in veA |fc | < 1	-0.767825	0.000518451	Down in laeA |fc| < 1	0.0840113	0.719025
Afu1g01600	Uncharacterized ORF; Putative deoxyribodipyrimidine photolyase; transcript up-regulated in conidia exposed to neutrophils			-1.46476	4.69e-08	Down in 37C	-0.870047	0.00290181	Down in veA |fc| < 1	-0.142738	0.75602		-2.10716	3.22e-12	Down in laeA	-0.638403	0.141399
Afu1g01610	Uncharacterized ORF; Transcript up-regulated in conidia exposed to neutrophils			0.254359	0.407308		-0.376348	0.313319		-1.30272	0.000195284	Down in veA	-2.17708	2.28e-07	Down in laeA	-2.07174	2.7e-09	Down in laeA
Afu1g01620	Uncharacterized ORF; Ortholog of Aspergillus wentii : Aspwe1_0154177 and A. fumigatus A1163 : AFUB_002020			-0.040413	0.917194		-0.327171	0.400901		-0.781385	0.0459544	Down in veA |fc| < 1	0.22282	0.52154		0.146688	0.674276
Afu1g01630	Uncharacterized ORF; Has domain(s) with predicted nucleotide binding activity			-0.368103	0.225862		0.047298	0.90585		0.0468726	0.9028		-0.992672	0.00218471	Down in laeA |fc| < 1	-0.567495	0.10175
Afu1g01640	Uncharacterized ORF; Has domain(s) with predicted ATP binding, microtubule binding, microtubule motor activity, role in microtubule-based movement and microtubule associated complex localization			-0.0818864	0.609043		1.44544	3.62e-21	Up in veA	1.43212	2.39e-31	Up in veA	0.389443	0.00333453	Up in laeA |fc | < 1	0.284333	0.0195971	Up in laeA |fc | < 1
Afu1g01650	Uncharacterized ORF; Has domain(s) with predicted sequence-specific DNA binding RNA polymerase II transcription factor activity, zinc ion binding activity, role in regulation of transcription, DNA-dependent and nucleus localization			1.50932	0.000257125	Up in 37C	-0.897064	0.209978		-1.00954	0.0262652	Down in veA	1.44341	0.00165082	Up in laeA	0.0182411	0.965843
Afu1g01660	Uncharacterized ORF; Ortholog(s) have rhamnogalacturonan acetylesterase activity and role in pectin catabolic process			-0.843237	0.15883		-0.634766	0.325409		0.493817	0.517618		-0.13198	0.848116		0.340327	0.655809
Afu1g01670	Uncharacterized ORF; Has domain(s) with predicted nucleotide binding, oxidoreductase activity, zinc ion binding activity and role in oxidation-reduction process			-0.0895781	NA		1.07112	0.330299		1.01555	0.467379		0.233935	NA		-0.714699	NA
Afu1g01680	Uncharacterized ORF; Branched-chain amino acid aminotransferase; induced by growth on BSA as a sole nitrogen source			0.90324	2.02e-18	Up in 37C |fc | < 1	1.13653	1.08e-13	Up in veA	0.412083	0.000711042	Up in veA |fc | < 1	-0.0832405	0.591418		-0.656147	2.13e-11	Down in laeA |fc| < 1
Afu1g01690	Uncharacterized ORF; Has domain(s) with predicted electron carrier activity, heme binding, iron ion binding, monooxygenase activity, oxidoreductase activity and acting on paired donors, <a href="#GOsection">more</a>			-0.405282	0.00484281	Down in 37C |fc| < 1	2.17175	1.39e-52	Up in veA	2.40373	8.9e-96	Up in veA	-1.41304	2.91e-17	Down in laeA	-0.67849	9.78e-05	Down in laeA |fc| < 1
Afu1g01700	Uncharacterized ORF; Ortholog of A. nidulans FGSC A4 : AN5649, AN1674, AN0384, AN1268, AN7262, A. fumigatus Af293 : Afu2g17000, Afu4g08730, Afu4g13630, Afu1g10012 and A. niger CBS 513.88 : An01g09380, An01g06520, An04g09080, An04g03600			-0.00229043	0.997098		0.402027	0.400928		0.870973	0.0363615	Up in veA |fc | < 1	-1.19361	0.0323489	Down in laeA	-0.0288367	0.958544
Afu1g01710	Uncharacterized ORF; Ortholog of A. fumigatus A1163 : AFUB_002110			NA	NA		NA	NA		NA	NA		NA	NA		NA	NA
Afu1g01720	ireA Verified ORF; Transmembrane protein kinase and ribonuclease involved in the unfolded protein response (UPR); under ER stress, activates the main UPR regulator HacA by splicing its mRNA; required for normal virulence			0.12387	0.322301		0.779784	6.87e-06	Up in veA |fc | < 1	0.798005	3.13e-13	Up in veA |fc | < 1	0.562072	1.33e-07	Up in laeA |fc | < 1	0.583578	5.53e-12	Up in laeA |fc | < 1
Afu1g01730	Uncharacterized ORF; Has domain(s) with predicted catalytic activity			0.350618	0.054492	Up in 37C |fc | < 1	-1.3392	6.34e-09	Down in veA	-1.48622	4.38e-12	Down in veA	-1.49813	4.47e-12	Down in laeA	-1.36453	3.15e-13	Down in laeA
Afu1g01740	Uncharacterized ORF; Ortholog(s) have unfolded protein binding activity, role in protein folding and chaperonin-containing T-complex localization			0.243157	0.0336639	Up in 37C |fc | < 1	0.700319	4.5e-06	Up in veA |fc | < 1	0.98772	9.49e-19	Up in veA |fc | < 1	0.542933	3.1e-07	Up in laeA |fc | < 1	0.459331	5.45e-07	Up in laeA |fc | < 1
Afu1g01750	cyp10 Uncharacterized ORF; Putative peptidyl-prolyl cis-trans isomerase			0.458128	0.0130153	Up in 37C |fc | < 1	0.0384568	0.906728		0.11822	0.558531		-0.21482	0.372417		-0.575315	0.00145233	Down in laeA |fc| < 1
Afu1g01760	Uncharacterized ORF; Ortholog of A. nidulans FGSC A4 : AN0379, A. niger CBS 513.88 : An01g06460, A. oryzae RIB40 : AO090005000918, A. niger ATCC 1015 : 126217-mRNA and Aspergillus wentii : Aspwe1_0025697			0.332526	0.0200164	Up in 37C |fc | < 1	-0.461613	0.015645	Down in veA |fc| < 1	-1.21672	2.29e-12	Down in veA	0.793964	3.11e-10	Up in laeA |fc | < 1	0.261197	0.0309791	Up in laeA |fc | < 1
Afu1g01770	Uncharacterized ORF; Has domain(s) with predicted nucleotide binding, oxidoreductase activity and role in metabolic process			0.848032	6.76e-05	Up in 37C |fc | < 1	1.10464	8.19e-07	Up in veA	0.865659	1.17e-05	Up in veA |fc | < 1	-1.00505	0.000283914	Down in laeA	-1.23514	2.44e-08	Down in laeA
Afu1g01780	Uncharacterized ORF; Has domain(s) with predicted nucleotide binding, oxidoreductase activity, transferase activity, transferring acyl groups other than amino-acyl groups, zinc ion binding activity and role in oxidation-reduction process			-0.431099	NA		-0.189463	0.883536		0.20011	0.895362		-1.02603	0.459855		-0.747615	NA
Afu1g01790	Uncharacterized ORF; Ortholog of A. nidulans FGSC A4 : AN10070, A. niger CBS 513.88 : An01g06420, A. oryzae RIB40 : AO090005000908, A. niger ATCC 1015 : 170638-mRNA and Aspergillus wentii : Aspwe1_0049751			0.0489015	0.775649		-0.16261	0.475006		-0.453721	0.00557423	Down in veA |fc| < 1	0.102267	0.538785		-0.0432746	0.76708
Afu1g01812	Uncharacterized ORF; Has domain(s) with predicted role in transmembrane transport and integral to membrane localization			-0.243575	0.332354		-1.89183	3.64e-10	Down in veA	-3.62571	7.72e-18	Down in veA	-0.378823	0.157391		-0.0289473	0.918444
Afu1g01820	Uncharacterized ORF; Ortholog of A. nidulans FGSC A4 : AN10069, A. niger CBS 513.88 : An01g06400, A. oryzae RIB40 : AO090005000907, A. niger ATCC 1015 : 124113-mRNA and Aspergillus wentii : Aspwe1_0037774			1.12273	NA		-0.114887	NA		-0.244819	0.840903		-0.912358	NA		-1.01454	0.376521
Afu1g01830	Uncharacterized ORF; Has domain(s) with predicted hydrolase activity			0.787338	0.0069602	Up in 37C |fc | < 1	0.998123	0.00231558	Up in veA |fc | < 1	0.0971189	0.762478		0.195018	0.634325		-0.212763	0.487341
Afu1g01850	Uncharacterized ORF; Has domain(s) with predicted sequence-specific DNA binding RNA polymerase II transcription factor activity, zinc ion binding activity, role in regulation of transcription, DNA-dependent and nucleus localization			-0.417033	0.0208768	Down in 37C |fc| < 1	0.78934	1.56e-05	Up in veA |fc | < 1	0.333467	0.12261		-0.74449	6.69e-05	Down in laeA |fc| < 1	-0.00692407	0.976071
Afu1g01860	Uncharacterized ORF; Has domain(s) with predicted integral to membrane localization			0.0977283	0.731491		0.641491	0.00991075	Up in veA |fc | < 1	0.471384	0.0434425	Up in veA |fc | < 1	0.594317	0.00948452	Up in laeA |fc | < 1	0.788448	5.71e-05	Up in laeA |fc | < 1
Afu1g01870	Uncharacterized ORF; Ortholog(s) have role in protein import into mitochondrial matrix and presequence translocase-associated import motor localization			0.561148	1.12e-05	Up in 37C |fc | < 1	0.44256	0.0165021	Up in veA |fc | < 1	0.325815	0.0137756	Up in veA |fc | < 1	-0.381612	0.0149044	Down in laeA |fc| < 1	-0.697908	4.34e-09	Down in laeA |fc| < 1
Afu1g01890	Uncharacterized ORF; Has domain(s) with predicted catalytic activity and role in metabolic process			0.612969	0.218687		-1.49069	0.0262114	Down in veA	-2.98806	2.86e-05	Down in veA	-1.23073	0.0787679	Down in laeA	-1.1354	0.226458
Afu1g01900	Uncharacterized ORF; Has domain(s) with predicted hydrolase activity			0.0139234	0.967708		-0.197302	0.578271		1.05912	3.44e-06	Up in veA	0.191259	0.535057		-0.131795	0.684955
Afu1g01910	Uncharacterized ORF; Ortholog of A. nidulans FGSC A4 : AN0367, A. niger CBS 513.88 : An01g06350, A. niger ATCC 1015 : 36042-mRNA-195351-mRNA, Aspergillus wentii : Aspwe1_0025686 and Aspergillus sydowii : Aspsy1_0027946			-0.0160476	0.941959		0.363118	0.077913	Up in veA |fc | < 1	0.425879	0.0154183	Up in veA |fc | < 1	0.685851	2.01e-05	Up in laeA |fc | < 1	0.840113	3.49e-10	Up in laeA |fc | < 1
Afu1g01920	Uncharacterized ORF; Ortholog of A. fumigatus A1163 : AFUB_002300			1.68923	5.63e-26	Up in 37C	-0.799142	0.00477862	Down in veA |fc| < 1	-0.443414	0.0087103	Down in veA |fc| < 1	-1.76282	1.29e-09	Down in laeA	-2.64532	6.71e-49	Down in laeA
Afu1g01930	Uncharacterized ORF; Has domain(s) with predicted role in transmembrane transport and integral to membrane localization			0.512006	0.175938		-0.846032	0.0803523	Down in veA |fc| < 1	-1.19233	0.0054998	Down in veA	-0.203517	0.688688		-0.0484973	0.906612
Afu1g01940	Uncharacterized ORF; Ortholog of A. nidulans FGSC A4 : AN8644, A. niger CBS 513.88 : An04g08240, A. oryzae RIB40 : AO090026000236, AO090010000588, AO090011000050, AO090009000101 and A. niger ATCC 1015 : 51452-mRNA			-0.396905	0.151811		1.9324	5.94e-23	Up in veA	1.07751	1.51e-05	Up in veA	-0.10572	0.749313		0.165374	0.598541
Afu1g01950	Uncharacterized ORF; Ortholog of A. nidulans FGSC A4 : AN0365, A. niger CBS 513.88 : An01g06340, A. oryzae RIB40 : AO090005000900, A. niger ATCC 1015 : 51917-mRNA and Aspergillus wentii : Aspwe1_0049744			0.0627736	0.869139		-0.34137	0.381192		0.430718	0.181754		0.248636	0.47419		0.504032	0.0929797	Up in laeA |fc | < 1
Afu1g01960	Uncharacterized ORF; Has domain(s) with predicted sequence-specific DNA binding RNA polymerase II transcription factor activity, sequence-specific DNA binding transcription factor activity, zinc ion binding activity			0.111359	0.707208		-0.0313895	0.936699		-2.15094	8.06e-10	Down in veA	1.06467	3.97e-07	Up in laeA	1.37726	6.95e-14	Up in laeA
Afu1g01970	velB Verified ORF; Velvet family protein; role in negative regulation of conidium formation and conidial germination; trehalose biosynthesis; resistence to UV and H2O2 stress; transcript high in conidia, during late phase of conidiation and in mature conidia			0.0103556	0.961513		1.29458	2.39e-15	Up in veA	1.50956	3.71e-29	Up in veA	-0.0289781	0.88823		0.330901	0.0396702	Up in laeA |fc | < 1
Afu1g01980	Uncharacterized ORF; Ortholog of N. fischeri NRRL 181 : NFIA_022670, A. clavatus NRRL 1 : ACLA_032530 and A. fumigatus A1163 : AFUB_002360			-0.0318723	0.958045		0.741289	0.0939591	Up in veA |fc | < 1	-0.206833	0.72591		-0.501255	0.394706		-0.00241325	0.996882
Afu1g01990	rsa4 Uncharacterized ORF; Ribosome biogenesis protein			0.177389	0.436755		1.61691	1.43e-18	Up in veA	2.09036	7.8e-45	Up in veA	0.148404	0.533641		0.294715	0.134262
Afu1g02000	Uncharacterized ORF; Ortholog(s) have DNA binding activity, role in reciprocal meiotic recombination and nuclear chromosome localization			0.31653	0.318237		0.413953	0.223093		-0.136179	0.695636		0.84453	0.00203902	Up in laeA |fc | < 1	0.640344	0.0120003	Up in laeA |fc | < 1
Afu1g02010	Uncharacterized ORF; Has domain(s) with predicted zinc ion binding activity and intracellular localization			0.133912	0.348833		0.855555	3.87e-08	Up in veA |fc | < 1	1.09146	7.45e-21	Up in veA	-0.183811	0.207241		-0.221259	0.0741671	Down in laeA |fc| < 1
Afu1g02020	Uncharacterized ORF; Ortholog(s) have cytoplasm, nucleolus localization			0.612271	0.000134046	Up in 37C |fc | < 1	-0.360381	0.132694		-0.984595	4.12e-08	Down in veA |fc| < 1	0.385023	0.03313	Up in laeA |fc | < 1	0.000334825	0.998293
Afu1g02030	Uncharacterized ORF; Putative eukaryotic translation initiation factor 3 subunit; protein induced by heat shock			0.16718	0.108508		1.48613	8.24e-29	Up in veA	1.68454	1.93e-74	Up in veA	0.0589287	0.62288		-0.000383849	0.996882
Afu1g02040	Uncharacterized ORF; Ortholog of Aspergillus wentii : Aspwe1_0398849, Aspergillus versicolor : Aspve1_0157883, Aspergillus brasiliensis : Aspbr1_0063462 and Aspergillus tubingensis : Asptu1_0064237			-1.17015	5.23e-05	Down in 37C	-0.235024	0.524706		0.539964	0.152705		-2.62689	1.08e-12	Down in laeA	-1.26796	0.00642857	Down in laeA
Afu1g02050	Uncharacterized ORF; Has domain(s) with predicted role in exocytosis, vesicle docking and cytoplasm localization			0.0863296	0.546619		0.281445	0.111861		-0.0443012	0.774843		0.703344	3.29e-10	Up in laeA |fc | < 1	0.647999	6.05e-12	Up in laeA |fc | < 1
Afu1g02060	Uncharacterized ORF; Ortholog(s) have role in meiotic DNA double-strand break formation, meiotic recombination checkpoint, reciprocal meiotic recombination and nucleolus localization			0.947454	0.031866	Up in 37C |fc | < 1	-0.0510271	0.945371		0.000396604	0.999515		-0.0892605	0.898872		-0.00356906	0.994083
Afu1g02070	Uncharacterized ORF; Cytochrome C1			0.577012	1.73e-08	Up in 37C |fc | < 1	-0.30225	0.10867		-0.441789	0.000170721	Down in veA |fc| < 1	-0.0955517	0.479529		-0.731923	1.28e-16	Down in laeA |fc| < 1
Afu1g02080	Uncharacterized ORF; Ortholog of A. nidulans FGSC A4 : AN0356, A. niger CBS 513.88 : An01g06170, A. oryzae RIB40 : AO090005000887, A. niger ATCC 1015 : 172596-mRNA and Aspergillus wentii : Aspwe1_0098094			0.157759	0.298999		-0.537056	0.00420183	Down in veA |fc| < 1	0.00564418	0.975209		-0.55178	0.00028536	Down in laeA |fc| < 1	-0.407168	0.00211192	Down in laeA |fc| < 1
Afu1g02090	Uncharacterized ORF; Has domain(s) with predicted nucleotide binding, oxidoreductase activity, transferase activity, transferring acyl groups other than amino-acyl groups, zinc ion binding activity and role in oxidation-reduction process			-0.391614	0.0618187	Down in 37C |fc| < 1	-0.567856	0.0191749	Down in veA |fc| < 1	-0.181881	0.482416		-1.10349	1e-06	Down in laeA	-0.120882	0.628
Afu1g02100	Uncharacterized ORF; Ortholog of A. niger CBS 513.88 : An01g06160, Aspergillus wentii : Aspwe1_0169700, Aspergillus versicolor : Aspve1_0067312 and Aspergillus carbonarius ITEM 5010 : Acar5010_146279			-0.618454	0.234371		0.019375	0.976007		0.704647	0.201505		-0.472746	0.407512		0.142003	0.828704
Afu1g02110	Uncharacterized ORF; 3-deoxy-7-phosphoheptulonate synthase; no human homolog			-0.130551	0.258248		2.47424	1.54e-74	Up in veA	2.49117	8.68e-159	Up in veA	-0.589966	4.36e-08	Down in laeA |fc| < 1	-0.340695	0.000209135	Down in laeA |fc| < 1
Afu1g02120	Uncharacterized ORF; Ortholog of A. nidulans FGSC A4 : AN0353, Aspergillus wentii : Aspwe1_0103055, Aspergillus versicolor : Aspve1_0048604, Aspergillus zonatus : Aspzo1_0074748 and Aspergillus sydowii : Aspsy1_0055179			-1.42747	3.93e-11	Down in 37C	-1.44678	2.26e-09	Down in veA	-0.275008	0.441407		-1.02667	2.66e-06	Down in laeA	0.260022	0.409697
Afu1g02130	Uncharacterized ORF; Has domain(s) with predicted membrane localization			-0.381836	0.0227809	Down in 37C |fc| < 1	-0.254855	0.308597		-0.120018	0.602458		1.01499	3.26e-15	Up in laeA	1.54666	9.12e-44	Up in laeA
Afu1g02140	Uncharacterized ORF; Putative glycogen debranching enzyme; transcript up-regulated in conidia exposed to neutrophils			-0.58263	2.87e-06	Down in 37C |fc| < 1	-0.488685	0.00515057	Down in veA |fc| < 1	-1.34746	6.86e-16	Down in veA	0.584758	1.64e-07	Up in laeA |fc | < 1	0.942891	1.91e-22	Up in laeA |fc | < 1
Afu1g02150	Uncharacterized ORF; Ortholog(s) have glycerol-3-phosphate dehydrogenase [NAD+] activity, role in NADH oxidation, intracellular accumulation of glycerol and cytosol, nucleus, peroxisome localization			-0.147808	0.224502		0.235696	0.173414		0.420293	0.000714723	Up in veA |fc | < 1	-0.21115	0.0801857	Down in laeA |fc| < 1	-0.191136	0.0574745	Down in laeA |fc| < 1
Afu1g02160	Uncharacterized ORF; Ortholog of A. fumigatus A1163 : AFUB_002540			-0.0031811	0.991935		1.20478	2.2e-09	Up in veA	1.70478	2.27e-23	Up in veA	-0.225461	0.407512		0.179909	0.437141
Afu1g02170	Uncharacterized ORF; Ortholog(s) have role in protein refolding and mitochondrial matrix localization			0.0127981	0.951652		-0.0279689	0.918206		0.281606	0.0868402	Up in veA |fc | < 1	-0.470794	0.00706399	Down in laeA |fc| < 1	-0.248499	0.120464
Afu1g02180	Uncharacterized ORF; Has domain(s) with predicted nucleus localization			-0.191758	0.34999		0.167842	0.490138		0.0896595	0.695854		0.41561	0.0179259	Up in laeA |fc | < 1	0.670465	2.53e-05	Up in laeA |fc | < 1
Afu1g02190	rab11 Uncharacterized ORF; Ras GTPase; hypoxia repressed protein			0.569509	7.59e-10	Up in 37C |fc | < 1	0.365148	0.0223627	Up in veA |fc | < 1	0.236294	0.0357048	Up in veA |fc | < 1	0.0905831	0.444415		-0.393089	1.45e-06	Down in laeA |fc| < 1
Afu1g02200	Uncharacterized ORF; Ortholog of A. nidulans FGSC A4 : AN10073, A. niger CBS 513.88 : An01g06050, A. oryzae RIB40 : AO090005000879 and Aspergillus terreus NIH2624 : ATET_04873			0.580816	8.65e-07	Up in 37C |fc | < 1	0.9405	1.34e-09	Up in veA |fc | < 1	0.901101	1.03e-13	Up in veA |fc | < 1	0.0998769	0.511035		-0.0144568	0.906584
Afu1g02210	Uncharacterized ORF; Ortholog of A. nidulans FGSC A4 : AN10055, A. niger CBS 513.88 : An01g06040, A. oryzae RIB40 : AO090005000878 and Aspergillus terreus NIH2624 : ATET_04872			-0.428516	0.00349258	Down in 37C |fc| < 1	1.40157	2.3e-20	Up in veA	2.11038	3.03e-67	Up in veA	0.51949	6.49e-05	Up in laeA |fc | < 1	1.07008	9.87e-20	Up in laeA
Afu1g02220	Uncharacterized ORF; Ortholog of A. fumigatus A1163 : AFUB_002600			-0.185133	NA		-0.244675	NA		0.648582	NA		0.131687	NA		NA	NA
Afu1g02230	Uncharacterized ORF; Ortholog of N. fischeri NRRL 181 : NFIA_022420 and A. fumigatus A1163 : AFUB_002610			-0.626656	NA		-0.403213	0.738472		1.89712	0.0811169	Up in veA	-0.728866	0.584634		0.650052	0.592122
Afu1g02240	Uncharacterized ORF; Ortholog of A. niger CBS 513.88 : An09g03000, Aspergillus tubingensis : Asptu1_0196353, Aspergillus brasiliensis : Aspbr1_0198286, N. fischeri NRRL 181 : NFIA_022410 and A. clavatus NRRL 1 : ACLA_032190			0.57333	NA		0.273069	0.831947		-2.43861	0.0705844	Down in veA	0.488055	0.729855		-2.09814	0.064562	Down in laeA
Afu1g02250	Uncharacterized ORF; Ortholog of A. nidulans FGSC A4 : AN0343, A. niger CBS 513.88 : An01g06020, A. niger ATCC 1015 : 36069-mRNA, Aspergillus wentii : Aspwe1_0066622 and Aspergillus sydowii : Aspsy1_0129159			0.226732	NA		NA	NA		-0.456629	NA		0.474503	NA		-0.349047	NA
Afu1g02255	Uncharacterized ORF; Ortholog of A. nidulans FGSC A4 : AN1707, A. fumigatus Af293 : Afu4g08295, A. niger CBS 513.88 : An04g02900, An01g06010, A. oryzae RIB40 : AO090005000874 and A. niger ATCC 1015 : 44126-mRNA			0.0292255	NA		-0.244675	NA		-0.44454	NA		0.502801	NA		0.567455	NA
Afu1g02260	Uncharacterized ORF; Ortholog of A. nidulans FGSC A4 : AN2152, AN0341, A. fumigatus Af293 : Afu2g15990, A. niger CBS 513.88 : An01g06000, A. niger ATCC 1015 : 40767-mRNA and Aspergillus wentii : Aspwe1_0025648, Aspwe1_0026895			0.0514446	NA		-0.456468	NA		-0.805038	NA		-0.657659	NA		0.0271137	NA
Afu1g02270	abp2 Uncharacterized ORF; Putative ARS binding protein			0.289919	0.0342091	Up in 37C |fc | < 1	-0.819985	9.73e-06	Down in veA |fc| < 1	-1.06043	5.28e-12	Down in veA	0.423021	0.00172551	Up in laeA |fc | < 1	-0.0115487	0.93601
Afu1g02280	Uncharacterized ORF; Ortholog of A. nidulans FGSC A4 : AN0339, A. niger CBS 513.88 : An01g05970, A. oryzae RIB40 : AO090005000872, A. niger ATCC 1015 : 46625-mRNA and Aspergillus wentii : Aspwe1_0049720			-0.807746	0.000233253	Down in 37C |fc| < 1	0.0567303	0.861591		0.840431	0.00022909	Up in veA |fc | < 1	-0.451141	0.046081	Down in laeA |fc| < 1	0.553769	0.0140066	Up in laeA |fc | < 1
Afu1g02290	Uncharacterized ORF; Protein of unknown function; calcium downregulated			0.245257	0.00674148	Up in 37C |fc | < 1	-1.35013	3.09e-15	Down in veA	-3.55792	1.22e-301	Down in veA	1.84774	1.74e-117	Up in laeA	1.30447	3.68e-195	Up in laeA
Afu1g02300	Uncharacterized ORF; Ortholog of A. nidulans FGSC A4 : AN6408, A. niger CBS 513.88 : An01g05890, An02g00680, A. oryzae RIB40 : AO090005000870, AO090012000134 and A. niger ATCC 1015 : 36077-mRNA, 36635-mRNA			0.808082	NA		-0.380894	NA		-2.1767	0.089049	Down in veA	0.107754	0.942848		-1.10091	0.332132
Afu1g02310	Uncharacterized ORF; Ortholog of A. nidulans FGSC A4 : AN0336, A. niger CBS 513.88 : An01g05880, A. niger ATCC 1015 : 36078-mRNA, Aspergillus wentii : Aspwe1_0736723 and Aspergillus sydowii : Aspsy1_1167337			0.589182	0.0495694	Up in 37C |fc | < 1	1.48555	6.42e-08	Up in veA	-2.94436	4.76e-12	Down in veA	-0.62625	0.107408		-1.77023	1.88e-07	Down in laeA
Afu1g02320	Uncharacterized ORF; Ortholog of A. niger CBS 513.88 : An01g05860, A. oryzae RIB40 : AO090005000868, Aspergillus wentii : Aspwe1_0169669, Aspergillus sydowii : Aspsy1_0027907 and Aspergillus terreus NIH2624 : ATET_04861			0.142606	0.69544		0.976506	0.000531511	Up in veA |fc | < 1	-2.26538	3.44e-07	Down in veA	-0.292704	0.441991		-1.30646	0.000345186	Down in laeA
Afu1g02330	Uncharacterized ORF; Ortholog of A. nidulans FGSC A4 : AN0335, A. niger CBS 513.88 : An01g05850, A. oryzae RIB40 : AO090005000867, A. niger ATCC 1015 : 205986-mRNA and Aspergillus wentii : Aspwe1_0103633			-0.0228616	0.917194		-1.36961	9.43e-10	Down in veA	-1.70608	1.87e-14	Down in veA	-0.934944	1.03e-06	Down in laeA |fc| < 1	-1.1606	7.37e-10	Down in laeA
Afu1g02340	Uncharacterized ORF; Ortholog of A. nidulans FGSC A4 : AN0334, A. oryzae RIB40 : AO090005000866, A. niger ATCC 1015 : 36079-mRNA, Aspergillus wentii : Aspwe1_0169667 and Aspergillus versicolor : Aspve1_0234299			0.23329	0.0916307	Up in 37C |fc | < 1	-0.557562	0.0019758	Down in veA |fc| < 1	-0.913042	1.01e-09	Down in veA |fc| < 1	0.394783	0.00193726	Up in laeA |fc | < 1	-0.176479	0.158195
Afu1g02350	Uncharacterized ORF; Has domain(s) with predicted role in transmembrane transport and integral to membrane localization			-0.203981	0.648168		-0.0929775	0.861839		-0.117027	0.81603		-0.403763	0.384517		-0.833469	0.0854067	Down in laeA |fc| < 1
Afu1g02360	Uncharacterized ORF; Has domain(s) with predicted DNA binding, nucleic acid binding, zinc ion binding activity, role in transcription, DNA-dependent and intracellular, nucleus localization			-0.258883	0.271765		-0.487518	0.063192	Down in veA |fc| < 1	-0.384576	0.147406		-0.251644	0.308709		-0.249698	0.323939
Afu1g02370	Uncharacterized ORF; Has domain(s) with predicted catalytic activity and role in metabolic process			-0.889335	0.0011627	Down in 37C |fc| < 1	-1.37327	1.23e-05	Down in veA	-1.93276	2.71e-05	Down in veA	-1.76643	5.23e-08	Down in laeA	-0.913605	0.018635	Down in laeA |fc| < 1
Afu1g02380	Uncharacterized ORF; Ortholog of A. nidulans FGSC A4 : AN0331, A. niger CBS 513.88 : An01g05810, A. niger ATCC 1015 : 46629-mRNA, Aspergillus wentii : Aspwe1_0049711 and Aspergillus sydowii : Aspsy1_0040882			-1.81819	1.42e-08	Down in 37C	-2.37767	1.67e-11	Down in veA	-1.50246	0.0192849	Down in veA	-1.12748	0.000239376	Down in laeA	0.316543	0.538944
Afu1g02390	Uncharacterized ORF; Ortholog of A. fumigatus A1163 : AFUB_002780			0.25663	0.421641		0.551018	0.0796706	Up in veA |fc | < 1	0.523481	0.0532299	Up in veA |fc | < 1	0.763386	0.00561666	Up in laeA |fc | < 1	0.461456	0.0838258	Up in laeA |fc | < 1
Afu1g02400	Uncharacterized ORF; Ortholog of A. nidulans FGSC A4 : AN0326, A. niger CBS 513.88 : An01g05790, A. oryzae RIB40 : AO090005000857, Aspergillus wentii : Aspwe1_0025630 and Aspergillus terreus NIH2624 : ATET_04850			-0.147819	0.37932		0.563835	0.00294734	Up in veA |fc | < 1	0.764465	4.28e-07	Up in veA |fc | < 1	-0.066368	0.717804		0.379121	0.00626389	Up in laeA |fc | < 1
Afu1g02410	Uncharacterized ORF; Ortholog(s) have ATP-dependent 3'-5' DNA helicase activity, ATP-dependent 5'-3' DNA helicase activity and role in box C/D snoRNP assembly, histone exchange, rRNA processing, regulation of transcription from RNA polymerase II promoter			-0.229515	0.065384	Down in 37C |fc| < 1	0.271071	0.11913		0.758194	2.7e-10	Up in veA |fc | < 1	0.402635	0.000308349	Up in laeA |fc | < 1	0.982565	3.55e-28	Up in laeA |fc | < 1
Afu1g02420	Uncharacterized ORF; Ortholog of A. nidulans FGSC A4 : AN0328, A. niger CBS 513.88 : An01g05770, A. oryzae RIB40 : AO090005000854, A. niger ATCC 1015 : 205997-mRNA and Aspergillus wentii : Aspwe1_0106383			0.166385	0.375766		0.54609	0.00601053	Up in veA |fc | < 1	0.756071	1.7e-06	Up in veA |fc | < 1	-0.482764	0.0189698	Down in laeA |fc| < 1	-0.206726	0.23345
Afu1g02430	Uncharacterized ORF; Ortholog(s) have polyubiquitin binding activity			-0.126084	0.38285		0.370893	0.0302856	Up in veA |fc | < 1	0.337276	0.0181185	Up in veA |fc | < 1	-0.154274	0.290496		0.0656983	0.614973
Afu1g02440	Uncharacterized ORF; Ortholog of A. nidulans FGSC A4 : AN2370, AN10160, AN0323, A. fumigatus Af293 : Afu4g02760, A. niger CBS 513.88 : An01g05750, An12g09350, An13g03290 and A. oryzae RIB40 : AO090020000719, AO090005000852			-0.90679	0.153281		0.50509	0.421711		1.13428	0.105649		0.242691	0.721797		1.57602	0.00682843	Up in laeA
Afu1g02450	Uncharacterized ORF; Ortholog of A. nidulans FGSC A4 : AN11036, A. fumigatus Af293 : Afu4g04140, A. niger CBS 513.88 : An03g00240, A. oryzae RIB40 : AO090003000331, AO090023000392 and A. niger ATCC 1015 : 194417-mRNA			0.331262	0.178703		0.471253	0.0766668	Up in veA |fc | < 1	0.374048	0.106033		-0.155631	0.610681		-0.471316	0.0517097	Down in laeA |fc| < 1
Afu1g02460	Uncharacterized ORF; Has domain(s) with predicted DNA binding, DNA-directed RNA polymerase activity, ribonucleoside binding activity and role in transcription, DNA-dependent			-0.57351	0.00323995	Down in 37C |fc| < 1	1.16525	2.8e-10	Up in veA	2.0141	1.24e-31	Up in veA	0.112194	0.569912		0.923891	1.07e-07	Up in laeA |fc | < 1
Afu1g02480	Uncharacterized ORF; Ortholog(s) have hydrogen-exporting ATPase activity, phosphorylative mechanism activity, role in proton transport, transmembrane transport and membrane raft, mitochondrion, plasma membrane localization			-0.678567	0.0884974	Down in 37C |fc| < 1	-0.364401	0.418706		1.2143	0.00122769	Up in veA	-0.351063	0.430775		0.970925	0.0114195	Up in laeA |fc | < 1
Afu1g02490	Uncharacterized ORF; Ortholog of A. nidulans FGSC A4 : AN0319, A. niger CBS 513.88 : An01g05680, A. oryzae RIB40 : AO090005000843, A. niger ATCC 1015 : 122243-mRNA and Aspergillus wentii : Aspwe1_0049702			-0.234793	0.171356		0.207231	0.331669		0.403798	0.0200872	Up in veA |fc | < 1	-0.0170388	0.933836		0.475187	0.00110106	Up in laeA |fc | < 1
Afu1g02500	Uncharacterized ORF; Has domain(s) with predicted role in DNA replication and nucleus, origin recognition complex localization			0.490314	0.00713606	Up in 37C |fc | < 1	0.212115	0.405337		-0.384663	0.0489423	Down in veA |fc| < 1	-0.434927	0.045614	Down in laeA |fc| < 1	-0.923373	2.92e-07	Down in laeA |fc| < 1
Afu1g02510	Uncharacterized ORF; Has domain(s) with predicted RNA binding activity			-0.596832	3.17e-05	Down in 37C |fc| < 1	0.400251	0.0542	Up in veA |fc | < 1	1.10422	4.23e-10	Up in veA	0.083373	0.605794		0.778982	2.77e-10	Up in laeA |fc | < 1
Afu1g02520	Uncharacterized ORF; Ortholog of A. fumigatus A1163 : AFUB_002900			NA	NA		NA	NA		NA	NA		NA	NA		0.690239	NA
Afu1g02530	Uncharacterized ORF; Has domain(s) with predicted substrate-specific transmembrane transporter activity, transmembrane transporter activity, role in transmembrane transport and integral to membrane, membrane localization			0.527841	0.0258462	Up in 37C |fc | < 1	2.00693	1.75e-24	Up in veA	1.65999	1.93e-19	Up in veA	-0.321323	0.358247		0.164261	0.485206
Afu1g02540	Uncharacterized ORF; Ortholog(s) have ubiquitin binding activity, role in endocytosis, endoplasmic reticulum unfolded protein response and actin cortical patch, cellular bud neck, cellular bud tip, mating projection tip localization			0.231784	0.386771		0.0411461	0.88409		-0.222783	0.0713481	Down in veA |fc| < 1	0.235018	0.121268		-0.0552774	0.593737
Afu1g02550	Uncharacterized ORF; Tubulin alpha-1 subunit; gene pair with AFUA_2G14990 (tubulin alpha-2 subunit			0.743214	2.1e-23	Up in 37C |fc | < 1	-0.30724	0.048868	Down in veA |fc| < 1	-1.64743	8.98e-75	Down in veA	0.492865	2.86e-09	Up in laeA |fc | < 1	-0.3048	3.19e-10	Down in laeA |fc| < 1
Afu1g02560	Uncharacterized ORF; Ortholog of A. nidulans FGSC A4 : AN0315, A. niger CBS 513.88 : An01g05640, A. niger ATCC 1015 : 196526-mRNA, Aspergillus wentii : Aspwe1_0025616 and Aspergillus sydowii : Aspsy1_0145521			0.290167	0.085858	Up in 37C |fc | < 1	-0.843988	9.17e-05	Down in veA |fc| < 1	-1.49966	2.47e-14	Down in veA	-1.01527	1.48e-07	Down in laeA	-1.43689	8.52e-17	Down in laeA
Afu1g02570	Uncharacterized ORF; Aspartyl-tRNA synthetase; ortholog of A. nidulans AN0314; calcium downregulated			-0.57687	7.9e-06	Down in 37C |fc| < 1	0.0229878	0.930501		0.775159	5.72e-07	Up in veA |fc | < 1	-0.196334	0.157658		0.192541	0.13568
Afu1g02580	Uncharacterized ORF; Putative lipase; induced by exposure to artemisinin			-0.104346	0.627491		-0.764388	0.000953542	Down in veA |fc| < 1	-0.918249	1.74e-05	Down in veA |fc| < 1	-0.00591872	0.979801		-0.475991	0.0115194	Down in laeA |fc| < 1
Afu1g02590	Uncharacterized ORF; Ortholog of A. nidulans FGSC A4 : AN0312, A. niger CBS 513.88 : An01g05610, A. oryzae RIB40 : AO090005000835, A. niger ATCC 1015 : 172112-mRNA and Aspergillus wentii : Aspwe1_0049693			-0.325634	0.0427678	Down in 37C |fc| < 1	0.978571	7.69e-08	Up in veA |fc | < 1	1.77777	1.08e-37	Up in veA	-0.100047	0.578885		0.453783	0.000630849	Up in laeA |fc | < 1
Afu1g02600	Uncharacterized ORF; Ortholog of A. nidulans FGSC A4 : AN0311, A. niger CBS 513.88 : An01g05600, A. oryzae RIB40 : AO090005000834, A. niger ATCC 1015 : 206019-mRNA and Aspergillus wentii : Aspwe1_0169640			1.71019	5.77e-87	Up in 37C	-0.446055	0.00690349	Down in veA |fc| < 1	-2.20594	6.69e-102	Down in veA	0.0478365	0.726508		-1.37768	1.27e-95	Down in laeA
Afu1g02610	Uncharacterized ORF; Ortholog of A. nidulans FGSC A4 : AN10052, A. niger CBS 513.88 : An01g05560, A. oryzae RIB40 : AO090005000831, Aspergillus zonatus : Aspzo1_0094965 and Aspergillus terreus NIH2624 : ATET_04828			0.198007	0.210016		0.485989	0.0094817	Up in veA |fc | < 1	0.412996	0.00428865	Up in veA |fc | < 1	-0.656141	5.73e-05	Down in laeA |fc| < 1	-0.449528	0.00125127	Down in laeA |fc| < 1
Afu1g02620	Uncharacterized ORF; Ortholog of A. fumigatus A1163 : AFUB_003000			-0.247784	0.509284		-0.900966	0.0232473	Down in veA |fc| < 1	-1.02732	0.0203082	Down in veA	0.457765	0.16678		0.449169	0.199038
Afu1g02630	Uncharacterized ORF; Ortholog of A. nidulans FGSC A4 : AN0310, A. oryzae RIB40 : AO090005000833, A. niger ATCC 1015 : 206020-mRNA, Aspergillus wentii : Aspwe1_0151261 and Aspergillus sydowii : Aspsy1_0027871			-0.710826	2.52e-07	Down in 37C |fc| < 1	1.29721	8.92e-18	Up in veA	2.1473	1.84e-68	Up in veA	0.179637	0.219192		0.803272	1.77e-10	Up in laeA |fc | < 1
Afu1g02640	Uncharacterized ORF; Has domain(s) with predicted catalytic activity			-0.241277	0.183606		0.227139	0.304299		0.56677	0.00129758	Up in veA |fc | < 1	-0.0628384	0.762623		0.240492	0.16099
Afu1g02650	Uncharacterized ORF; Ortholog of A. nidulans FGSC A4 : AN10065, N. fischeri NRRL 181 : NFIA_021950, Aspergillus flavus NRRL 3357 : AFL2T_00810, AFL2T_12550 and A. clavatus NRRL 1 : ACLA_031740			0.229881	NA		0.425568	0.733465		1.66734	0.119318		-0.671299	NA		0.822507	0.46994
Afu1g02660	Uncharacterized ORF; Ortholog of A. nidulans FGSC A4 : AN0307, A. niger CBS 513.88 : An01g05530, A. niger ATCC 1015 : 170972-mRNA, Aspergillus wentii : Aspwe1_0169633 and Aspergillus sydowii : Aspsy1_0629340			-1.49359	0.00232254	Down in 37C	-0.590594	0.259186		0.557567	0.435211		-3.80299	4.09e-07	Down in laeA	-1.39448	0.10122
Afu1g02670	Uncharacterized ORF; ARP2/3 complex 34 kDa subunit; hypoxia induced protein			0.258166	0.00687335	Up in 37C |fc | < 1	0.0650597	0.74919		-0.838482	5.8e-14	Down in veA |fc| < 1	0.972895	4.9e-30	Up in laeA |fc | < 1	0.508842	6.45e-18	Up in laeA |fc | < 1
Afu1g02680	Uncharacterized ORF; Ortholog(s) have snoRNA binding activity			-0.60461	0.00173541	Down in 37C |fc| < 1	1.35309	8.34e-13	Up in veA	2.72685	2.34e-79	Up in veA	0.158711	0.438094		1.10272	5.92e-11	Up in laeA
Afu1g02700	Uncharacterized ORF; Ortholog(s) have role in protein sumoylation, response to DNA damage stimulus, response to UV-B, response to UV-C and nuclear envelope localization			0.818159	4.02e-07	Up in 37C |fc | < 1	0.831387	2.81e-05	Up in veA |fc | < 1	1.03079	1.57e-13	Up in veA	-0.60302	0.00604238	Down in laeA |fc| < 1	-1.26802	2.09e-13	Down in laeA
Afu1g02710	Uncharacterized ORF; Has domain(s) with predicted nucleotide binding activity			-0.0376281	0.846512		0.773804	1.46e-05	Up in veA |fc | < 1	1.23741	1.91e-17	Up in veA	-0.0834328	0.661927		0.335194	0.0185111	Up in laeA |fc | < 1
Afu1g02720	Uncharacterized ORF; Ortholog of A. niger CBS 513.88 : An01g05400, A. oryzae RIB40 : AO090005000821, Aspergillus wentii : Aspwe1_0169628, Aspergillus zonatus : Aspzo1_0094944 and Aspergillus terreus NIH2624 : ATET_01940			1.14209	3.37e-11	Up in 37C	-0.088978	0.78871		-0.733757	8.44e-05	Down in veA |fc| < 1	0.476186	0.0270197	Up in laeA |fc | < 1	-0.796238	1.45e-06	Down in laeA |fc| < 1
Afu1g02730	Uncharacterized ORF; Putative mitochondrial phosphate carrier protein; predicted gene pair with AFUA_1G15140			-1.09697	6.41e-08	Down in 37C	-1.25478	4.6e-07	Down in veA	-2.19624	3.95e-10	Down in veA	1.01736	1.23e-10	Up in laeA	1.15327	1.5e-09	Up in laeA
Afu1g02740	Uncharacterized ORF; Ortholog of A. fumigatus A1163 : AFUB_003130			0.0344064	NA		-0.243848	NA		-0.456629	NA		-0.358316	NA		-0.349047	NA
Afu1g02750	Uncharacterized ORF; Has domain(s) with predicted oxidoreductase activity, zinc ion binding activity and role in oxidation-reduction process			-0.859059	NA		-0.45644	NA		NA	NA		0.450107	0.75197		1.29062	NA
Afu1g02760	Uncharacterized ORF; Ortholog of A. nidulans FGSC A4 : AN0302, A. niger CBS 513.88 : An01g05390, A. oryzae RIB40 : AO090005000820, A. niger ATCC 1015 : 170260-mRNA and Aspergillus wentii : Aspwe1_0025599			0.52756	0.161895		-0.147718	0.610836		-0.578016	0.00304188	Down in veA |fc| < 1	0.892473	0.0029717	Up in laeA |fc | < 1	0.370191	0.00462366	Up in laeA |fc | < 1
Afu1g02770	Uncharacterized ORF; Ortholog of A. nidulans FGSC A4 : AN0301, A. niger CBS 513.88 : An01g05370, A. oryzae RIB40 : AO090005000817, A. niger ATCC 1015 : 206033-mRNA and Aspergillus wentii : Aspwe1_0169626			0.943723	5.15e-10	Up in 37C |fc | < 1	-0.165805	0.538289		-3.24793	3.34e-44	Down in veA	0.531597	0.00303293	Up in laeA |fc | < 1	0.00856805	0.959419
Afu1g02780	Uncharacterized ORF; Ortholog(s) have asparaginase activity, role in asparagine catabolic process, cellular response to nitrogen starvation and cell wall-bounded periplasmic space, endoplasmic reticulum, nuclear envelope localization			0.824881	0.000357661	Up in 37C |fc | < 1	1.17264	8.31e-07	Up in veA	0.479512	0.0244889	Up in veA |fc | < 1	-0.382021	0.233065		-0.772925	0.00088446	Down in laeA |fc| < 1
Afu1g02800	Uncharacterized ORF; Putative family 18 chitinase			-0.201448	0.279172		0.499081	0.0117374	Up in veA |fc | < 1	0.103971	0.617803		-0.280696	0.139653		-0.140849	0.465973
Afu1g02810	Uncharacterized ORF; Ortholog(s) have RNA binding activity, role in mRNA cleavage, mRNA polyadenylation and mRNA cleavage and polyadenylation specificity factor complex localization			0.336528	0.0914817	Up in 37C |fc | < 1	0.573892	0.0108457	Up in veA |fc | < 1	0.774725	1.35e-05	Up in veA |fc | < 1	-0.12698	0.611624		-0.148602	0.456566
Afu1g02820	pst2 Verified ORF; Putative NADH-quinone oxidoreductase; conidia-enriched protein; induced by L-tyrosine; transcript up-regulated in conidia exposed to neutrophils			-1.65722	1.67e-76	Down in 37C	-1.20946	6.99e-15	Down in veA	-0.353551	0.0069098	Down in veA |fc| < 1	-3.12599	1.25e-198	Down in laeA	-1.65662	4.36e-45	Down in laeA
Afu1g02830	Uncharacterized ORF; Ortholog(s) have role in ER-associated misfolded protein catabolic process, cytoplasm-associated proteasomal ubiquitin-dependent protein catabolic process and mitochondria-associated protein catabolic process, <a href="#GOsection">more</a>			-0.602575	1.42e-05	Down in 37C |fc| < 1	0.0145867	0.955927		1.04797	4.81e-14	Up in veA	-0.384917	0.00783581	Down in laeA |fc| < 1	0.39135	0.00262894	Up in laeA |fc | < 1
Afu1g02840	Uncharacterized ORF			0.0440642	0.833457		0.114749	0.655424		-1.30426	7.52e-09	Down in veA	-0.103676	0.627058		0.109708	0.529274
Afu1g02850	Uncharacterized ORF; Ortholog of A. nidulans FGSC A4 : AN0275, A. fumigatus Af293 : Afu6g14530, A. niger CBS 513.88 : An01g04970, A. oryzae RIB40 : AO090005000775 and A. niger ATCC 1015 : 206058-mRNA			0.100411	0.570652		-0.0847605	0.740544		-1.78243	4.08e-18	Down in veA	0.0152538	0.939669		-0.204117	0.193317
Afu1g02860	Uncharacterized ORF; Putative transcription factor; putative ortholog of Fusarium graminearum TRI6			-0.204544	0.582391		-0.971973	0.0137117	Down in veA |fc| < 1	-0.374663	0.339589		-2.12422	1.01e-06	Down in laeA	-1.61709	9.74e-05	Down in laeA
Afu1g02870	Uncharacterized ORF; Has domain(s) with predicted nucleic acid binding, zinc ion binding activity and intracellular localization			0.144952	0.292502		0.964844	3.02e-08	Up in veA |fc | < 1	0.918873	2.84e-16	Up in veA |fc | < 1	-0.955163	9.63e-14	Down in laeA |fc| < 1	-0.763993	1.7e-16	Down in laeA |fc| < 1
Afu1g02880	Uncharacterized ORF; Has domain(s) with predicted transferase activity, transferring phosphorus-containing groups activity			-0.130309	0.5453		-0.987216	2.72e-05	Down in veA |fc| < 1	-2.35907	1.76e-16	Down in veA	0.0909141	0.684184		0.279541	0.136035
Afu1g02890	Uncharacterized ORF; Has domain(s) with predicted dUTP diphosphatase activity, hydrolase activity and role in dUTP metabolic process			0.501926	6.29e-06	Up in 37C |fc | < 1	-0.389694	0.0532319	Down in veA |fc| < 1	-1.79183	2.98e-45	Down in veA	-0.522091	2.98e-05	Down in laeA |fc| < 1	-0.842754	1.25e-18	Down in laeA |fc| < 1
Afu1g02900	Uncharacterized ORF; Ortholog(s) have role in cellular bud site selection, pyridoxal phosphate biosynthetic process and cytoplasm localization			0.711289	2.12e-05	Up in 37C |fc | < 1	0.560331	0.0192381	Up in veA |fc | < 1	-0.390282	0.0299912	Down in veA |fc| < 1	-0.120754	0.615989		-1.20944	1.54e-12	Down in laeA
Afu1g02910	Uncharacterized ORF; Ortholog of A. nidulans FGSC A4 : AN10031, A. niger CBS 513.88 : An01g05060, A. oryzae RIB40 : AO090005000782, Aspergillus wentii : Aspwe1_0169592 and Aspergillus sydowii : Aspsy1_0076110			1.0783	8.57e-31	Up in 37C	-0.717368	2.66e-05	Down in veA |fc| < 1	-1.40658	3.21e-37	Down in veA	-0.212384	0.0910548	Down in laeA |fc| < 1	-1.26096	5.9e-56	Down in laeA
Afu1g02920	Uncharacterized ORF; Ortholog(s) have role in establishment of cell polarity, hyphal growth			0.285514	0.100465		-0.492239	0.0274635	Down in veA |fc| < 1	-0.508088	0.00600582	Down in veA |fc| < 1	0.205153	0.272312		-0.165806	0.363699
Afu1g02930	Uncharacterized ORF; Has domain(s) with predicted calcium ion binding activity			-0.292697	0.0521316	Down in 37C |fc| < 1	-0.831894	1.15e-05	Down in veA |fc| < 1	-1.17924	1.24e-09	Down in veA	-0.0395612	0.829474		0.299228	0.0341608	Up in laeA |fc | < 1
Afu1g02940	Uncharacterized ORF; Has domain(s) with predicted Rab GTPase activator activity, role in regulation of Rab GTPase activity and intracellular localization			-0.106697	0.707682		0.0513713	0.882136		0.884767	9.6e-05	Up in veA |fc | < 1	-0.256899	0.365938		0.227064	0.400006
Afu1g02950	Uncharacterized ORF; Has domain(s) with predicted nucleic acid binding, nucleotide binding activity			-0.140315	0.409618		1.09051	1.57e-11	Up in veA	1.71424	3.16e-42	Up in veA	-2.38665	6.12e-34	Down in laeA	-1.6734	1.66e-20	Down in laeA
Afu1g02960	Uncharacterized ORF; Ortholog of Aspergillus fumigatus A1163 : AFUB_003340			-0.85427	0.142378		0.357454	0.538879		0.964988	0.123621		-1.4546	0.0304009	Down in laeA	-0.632777	0.44017
Afu1g02970	Uncharacterized ORF; Has domain(s) with predicted oxidoreductase activity and role in metabolic process			-0.225396	0.112956		-0.0364932	0.879277		-0.159245	0.339972		0.333476	0.0118448	Up in laeA |fc | < 1	0.297538	0.0154367	Up in laeA |fc | < 1
Afu1g02980	Uncharacterized ORF; Putative 6-phosphogluconolactonase; calcium downregulated			-0.108936	0.3652		0.131538	0.491746		0.590939	3.69e-08	Up in veA |fc | < 1	0.00347029	0.979136		-0.028581	0.783489
Afu1g02985	Uncharacterized ORF; Ortholog of A. nidulans FGSC A4 : AN0286, A. niger CBS 513.88 : An01g05160, A. oryzae RIB40 : AO090005000790, A. niger ATCC 1015 : 196559-mRNA and Aspergillus wentii : Aspwe1_0103349			0.302657	0.186149		0.202949	0.489784		0.193295	0.368801		0.183418	0.491558		0.1048	0.616681
Afu1g02990	Uncharacterized ORF; Putative WD repeat-containing protein; transcript up-regulated in conidia exposed to neutrophils			-0.309873	0.00773312	Down in 37C |fc| < 1	-0.27693	0.116462		-0.27211	0.0479448	Down in veA |fc| < 1	-0.433417	0.000224509	Down in laeA |fc| < 1	-0.151582	0.183994
Afu1g03000	Uncharacterized ORF; Ortholog of A. nidulans FGSC A4 : AN0288, A. niger ATCC 1015 : 172463-mRNA, Aspergillus wentii : Aspwe1_0169599, Aspergillus versicolor : Aspve1_0231328 and Aspergillus terreus NIH2624 : ATET_01958			-0.0522264	0.815321		1.07063	7.87e-09	Up in veA	1.44259	2.4e-19	Up in veA	0.580656	0.000522951	Up in laeA |fc | < 1	0.869558	1.2e-08	Up in laeA |fc | < 1
Afu1g03010	Uncharacterized ORF; Has domain(s) with predicted DNA binding, RNA binding activity and role in RNA metabolic process			0.0412262	0.831867		0.559351	0.00254603	Up in veA |fc | < 1	1.08867	1.76e-12	Up in veA	-0.407171	0.0167263	Down in laeA |fc| < 1	-0.0520481	0.767433
Afu1g03020	Uncharacterized ORF; Has domain(s) with predicted role in macromolecule biosynthetic process and integral to endoplasmic reticulum membrane localization			0.413481	0.0344719	Up in 37C |fc | < 1	-0.0797957	0.799623		-0.509528	0.00965207	Down in veA |fc| < 1	0.923926	3.8e-06	Up in laeA |fc | < 1	0.174908	0.312855
Afu1g03030	Uncharacterized ORF; Ortholog of A. nidulans FGSC A4 : AN9448, A. oryzae RIB40 : AO090005000796, A. niger ATCC 1015 : 51952-mRNA, Aspergillus wentii : Aspwe1_0169602 and Aspergillus sydowii : Aspsy1_0628822			-0.203588	0.143258		0.944671	9.05e-09	Up in veA |fc | < 1	1.04143	1.71e-15	Up in veA	0.363605	0.00087525	Up in laeA |fc | < 1	0.744264	8.84e-14	Up in laeA |fc | < 1
Afu1g03035	Uncharacterized ORF; Has domain(s) with predicted catalytic activity, metal ion binding, phosphoric diester hydrolase activity			0.292259	0.267006		-0.197563	0.578358		-0.507805	0.0660727	Down in veA |fc| < 1	-0.18953	0.540814		-0.498778	0.0545087	Down in laeA |fc| < 1
Afu1g03040	Uncharacterized ORF; Ortholog of A. nidulans FGSC A4 : AN9450, A. niger CBS 513.88 : An01g05230, A. oryzae RIB40 : AO090005000803, A. niger ATCC 1015 : 51951-mRNA and Aspergillus wentii : Aspwe1_0025578			0.271033	0.00117739	Up in 37C |fc | < 1	-1.7712	2.37e-32	Down in veA	-3.05205	4.63e-209	Down in veA	-1.72526	7.78e-97	Down in laeA	-2.18335	0	Down in laeA
Afu1g03050	Uncharacterized ORF; Has domain(s) with predicted ATP binding, DNA binding, helicase activity, hydrolase activity, nucleic acid binding, nucleoside-triphosphatase activity, nucleotide binding activity			-0.603161	0.000165649	Down in 37C |fc| < 1	-0.0916036	0.72892		0.694247	4.07e-05	Up in veA |fc | < 1	-0.536935	0.00174572	Down in laeA |fc| < 1	0.390904	0.0156479	Up in laeA |fc | < 1
Afu1g03060	Uncharacterized ORF; Ortholog(s) have actin filament binding activity and role in barbed-end actin filament capping, filamentous growth			0.458167	7.97e-05	Up in 37C |fc | < 1	0.0723043	0.770084		-0.484218	6.54e-05	Down in veA |fc| < 1	0.267908	0.0362795	Up in laeA |fc | < 1	-0.103131	0.300033
Afu1g03070	Uncharacterized ORF; Has domain(s) with predicted role in regulation of transcription, DNA-dependent and nucleus localization			-0.355469	0.026365	Down in 37C |fc| < 1	0.693132	7.98e-05	Up in veA |fc | < 1	1.67496	2.46e-36	Up in veA	0.25918	0.0951531	Up in laeA |fc | < 1	0.81409	1.24e-10	Up in laeA |fc | < 1
Afu1g03080	Uncharacterized ORF; Has domain(s) with predicted carboxylesterase activity			-0.0655018	0.730609		-0.50439	0.0176029	Down in veA |fc| < 1	-0.568449	0.00236252	Down in veA |fc| < 1	0.0919676	0.627542		0.156139	0.332049
Afu1g03090	Uncharacterized ORF; Putative mitochondrial integral membrane protein			-1.63701	1.15e-26	Down in 37C	-0.221212	0.272608		1.64933	1.53e-22	Up in veA	-1.84186	2.94e-31	Down in laeA	-0.217606	0.363696
Afu1g03100	Uncharacterized ORF; Putative ATP synthase delta chain			0.61855	5e-09	Up in 37C |fc | < 1	-0.259505	0.245709		-0.649917	5.08e-09	Down in veA |fc| < 1	-0.260902	0.0397933	Down in laeA |fc| < 1	-1.0263	1.46e-34	Down in laeA
Afu1g03110	Uncharacterized ORF; Ortholog(s) have structural constituent of ribosome activity, role in cytoplasmic translation and cytosolic large ribosomal subunit localization			0.204153	0.0664076	Up in 37C |fc | < 1	0.926278	1.22e-09	Up in veA |fc | < 1	0.858356	1.09e-15	Up in veA |fc | < 1	1.00204	8.6e-30	Up in laeA	0.700287	1.24e-24	Up in laeA |fc | < 1
Afu1g03120	Uncharacterized ORF; Ortholog of A. niger CBS 513.88 : An01g04910, A. oryzae RIB40 : AO090005000771, Aspergillus wentii : Aspwe1_0169581, Aspergillus zonatus : Aspzo1_0063761 and Aspergillus terreus NIH2624 : ATET_02526			0.388192	0.0366149	Up in 37C |fc | < 1	0.0929797	0.753399		-0.0297172	0.890782		0.0767985	0.75706		-0.480526	0.00605014	Down in laeA |fc| < 1
Afu1g03130	Uncharacterized ORF; Has domain(s) with predicted nucleotide binding activity			0.0361971	0.883433		0.184922	0.48196		0.478558	0.0174782	Up in veA |fc | < 1	0.0633629	0.800777		-0.175493	0.423179
Afu1g03140	Uncharacterized ORF; Glucosyl hydrolase			-0.811342	0.00174241	Down in 37C |fc| < 1	-1.22556	2.28e-05	Down in veA	-1.61851	4.23e-05	Down in veA	-0.207313	0.458584		0.0218668	0.952903
Afu1g03150	erg24 Uncharacterized ORF; Putative c-14 sterol reductase with a predicted role in ergosterol biosynthesis; induced by exposure to artemisinin; SrbA-regulated during hypoxia			-1.80415	1.33e-13	Down in 37C	-2.31317	1.89e-12	Down in veA	-1.5996	0.00104663	Down in veA	0.439371	0.0382094	Up in laeA |fc | < 1	0.24371	0.536887
Afu1g03160	Uncharacterized ORF; Ortholog of Aspergillus flavus NRRL 3357 : AFL2T_07292 and A. fumigatus A1163 : AFUB_003570			-2.84769	6.56e-21	Down in 37C	-1.87516	5.18e-10	Down in veA	-2.11929	0.00783112	Down in veA	-3.87999	4.09e-24	Down in laeA	-3.89824	1.74e-05	Down in laeA
Afu1g03170	Uncharacterized ORF; Has domain(s) with predicted hydrolase activity, hydrolase activity, acting on ester bonds activity and role in lipid metabolic process			-1.62169	1.58e-13	Down in 37C	-0.904186	0.000151927	Down in veA |fc| < 1	-1.18151	0.00397178	Down in veA	-0.242186	0.28084		1.44057	4.74e-10	Up in laeA
Afu1g03180	Uncharacterized ORF; Has domain(s) with predicted carbon-sulfur lyase activity and role in metabolic process			-0.551578	0.319766		0.640457	0.181111		2.58411	1.83e-11	Up in veA	-0.022533	0.972621		-0.297166	0.676458
Afu1g03190	Uncharacterized ORF; Ortholog of Aspergillus fumigatus A1163 : AFUB_003629			-0.245061	NA		-0.0577551	0.964729		0.354277	0.800079		-2.25598	0.0827782	Down in laeA	-0.523673	NA
Afu1g03200	mfsC Uncharacterized ORF; Putative major facilitator superfamily (MFS) transporter			-1.30338	0.00621609	Down in 37C	-2.91362	9.46e-07	Down in veA	-1.13523	0.171207		2.90828	1.23e-37	Up in laeA	0.443824	0.502247
Afu1g03210	flbD Uncharacterized ORF; Myb family transcription factor; A. nidulans ortholog plays a role in conidiophore development; transcript repressed by growth in hypoxia			0.23671	0.445409		2.31351	3.53e-30	Up in veA	1.68132	1.09e-15	Up in veA	-0.90482	0.00735457	Down in laeA |fc| < 1	-0.780385	0.0112369	Down in laeA |fc| < 1
Afu1g03220	Uncharacterized ORF; Ortholog of A. fumigatus A1163 : AFUB_003640			0.226732	NA		0.273878	NA		0.13605	NA		NA	NA		-0.349047	NA
Afu1g03230	Uncharacterized ORF; Has domain(s) with predicted ATP binding, ATPase activity			0.0569518	NA		0.217836	NA		0.451337	NA		0.391549	NA		-0.714699	NA
Afu1g03240	Uncharacterized ORF; Ortholog of A. fumigatus A1163 : AFUB_003660			NA	NA		NA	NA		NA	NA		NA	NA		NA	NA
Afu1g03250	Uncharacterized ORF; Putative oxidoreductase, short chain dehydrogenase/reductase family member			NA	NA		NA	NA		NA	NA		NA	NA		NA	NA
Afu1g03260	Uncharacterized ORF; Ortholog of A. fumigatus A1163 : AFUB_003680			NA	NA		NA	NA		NA	NA		NA	NA		NA	NA
Afu1g03270	Uncharacterized ORF; Ortholog of A. fumigatus A1163 : AFUB_003690			-0.185133	NA		-0.244675	NA		NA	NA		0.0857523	NA		1.25926	NA
Afu1g03280	Uncharacterized ORF; Has domain(s) with predicted transmembrane transporter activity, role in transmembrane transport and integral to membrane localization			1.58287	0.00396435	Up in 37C	0.0969867	0.925013		-4.53631	3.76e-06	Down in veA	-0.259653	0.808721		-1.01291	0.0742784	Down in laeA
Afu1g03290	Uncharacterized ORF; Has domain(s) with predicted transmembrane transporter activity, role in transmembrane transport and integral to membrane localization			0.475431	NA		1.49189	NA		0.451337	NA		1.01148	NA		1.02797	0.393318
Afu1g03300	Uncharacterized ORF; Ortholog of A. nidulans FGSC A4 : AN6383, AN6389, A. fumigatus Af293 : Afu5g00450, Afu6g10780, Afu6g10800 and A. niger CBS 513.88 : An03g05860, An11g00440			0.567895	0.386212		0.215972	0.801215		-4.58499	6.86e-05	Down in veA	0.245853	0.77386		-0.679765	0.334475
Afu1g03310	Uncharacterized ORF; Ortholog of A. fumigatus A1163 : AFUB_003730			0.217005	NA		-0.0910944	NA		-0.67034	NA		-0.0993184	NA		-1.09719	NA
Afu1g03320	Uncharacterized ORF; Ortholog of A. fumigatus A1163 : AFUB_003740			0.0658765	0.940418		-0.437758	0.63166		-0.0884156	0.926943		-1.71608	0.0862031	Down in laeA	-1.78455	0.0561215	Down in laeA
Afu1g03352	Uncharacterized ORF; Ortholog of A. niger CBS 513.88 : An06g00810, An12g01800, Aspergillus carbonarius ITEM 5010 : Acar5010_510661 and Aspergillus brasiliensis : Aspbr1_0173463			-0.75821	NA		5.10781	7.69e-29	Up in veA	6.50481	7.48e-22	Up in veA	2.88079	1.11e-05	Up in laeA	3.96508	2.13e-07	Up in laeA
Afu1g03360	Uncharacterized ORF; Ortholog of Aspergillus fumigatus A1163 : AFUB_003770			-1.01329	0.221449		2.50247	2.99e-08	Up in veA	3.79642	9.07e-10	Up in veA	1.68021	0.00294855	Up in laeA	2.58831	0.000238945	Up in laeA
Afu1g03370	Uncharacterized ORF; Ortholog of A. niger CBS 513.88 : An08g07440, An07g01270, An06g00780, A. oryzae RIB40 : AO090120000190, Aspergillus terreus NIH2624 : ATET_01093 and A. niger ATCC 1015 : 176238-mRNA, 38131-mRNA			-0.344538	0.0104996	Down in 37C |fc| < 1	0.790032	5.3e-07	Up in veA |fc | < 1	0.747487	6.51e-08	Up in veA |fc | < 1	-0.0177826	0.916381		0.212139	0.102873
Afu1g03380	Uncharacterized ORF; Ortholog of A. nidulans FGSC A4 : AN0265, A. niger CBS 513.88 : An01g04760, A. oryzae RIB40 : AO090005000763, A. niger ATCC 1015 : 172247-mRNA and Aspergillus wentii : Aspwe1_0049645			-0.112857	0.470421		0.631629	0.0013664	Up in veA |fc | < 1	0.368085	0.00718795	Up in veA |fc | < 1	0.217836	0.129785		0.639534	2.14e-15	Up in laeA |fc | < 1
Afu1g03390	Uncharacterized ORF; Putative 60S ribosomal protein L12			0.439119	3.75e-06	Up in 37C |fc | < 1	1.1737	9.22e-11	Up in veA	0.840611	5.97e-21	Up in veA |fc | < 1	0.554335	5.56e-09	Up in laeA |fc | < 1	-0.0273727	0.701127
Afu1g03400	Uncharacterized ORF; Ortholog(s) have cytoplasm localization			0.0638151	0.621636		0.258983	0.128201		0.902697	7.54e-18	Up in veA |fc | < 1	0.126693	0.30755		0.0144008	0.896662
Afu1g03410	Uncharacterized ORF; Has domain(s) with predicted DNA primase activity, nucleotidyltransferase activity and role in DNA replication, synthesis of RNA primer			-0.650978	0.000208547	Down in 37C |fc| < 1	-0.268272	0.247375		-0.00758887	0.977007		0.462877	0.00457221	Up in laeA |fc | < 1	1.15756	1.16e-14	Up in laeA
Afu1g03420	Uncharacterized ORF; Ortholog(s) have adenylate kinase activity, nucleoside triphosphate adenylate kinase activity, role in nucleotide metabolic process and mitochondrial inner membrane localization			0.339958	0.0198785	Up in 37C |fc | < 1	-0.0918786	0.699166		-0.65947	3.67e-05	Down in veA |fc| < 1	-0.242835	0.147813		-0.587752	1.41e-05	Down in laeA |fc| < 1
Afu1g03430	Uncharacterized ORF; Ortholog(s) have mitochondrion localization			0.629189	0.000522341	Up in 37C |fc | < 1	0.323412	0.191399		-0.0341617	0.874165		0.382296	0.0601172	Up in laeA |fc | < 1	0.192457	0.252543
Afu1g03440	Uncharacterized ORF; Ortholog(s) have adenine nucleotide transmembrane transporter activity, role in ATP transport, fatty acid beta-oxidation, peroxisome organization and integral to peroxisomal membrane localization			-0.240458	0.145153		-0.305887	0.152272		-0.485969	0.00899973	Down in veA |fc| < 1	0.234424	0.140729		0.565491	2.47e-05	Up in laeA |fc | < 1
Afu1g03450	Uncharacterized ORF; Ortholog(s) have cysteine-type endopeptidase activity, role in cellular response to pH, penicillin biosynthetic process, positive regulation of penicillin biosynthetic process, protein processing and ESCRT III complex localization			-0.614907	0.000108946	Down in 37C |fc| < 1	-0.44985	0.0284576	Down in veA |fc| < 1	-0.023949	0.917285		0.43598	0.00269821	Up in laeA |fc | < 1	1.01626	2.34e-13	Up in laeA
Afu1g03460	Uncharacterized ORF; Ortholog of A. nidulans FGSC A4 : AN0255, A. niger CBS 513.88 : An01g04670, A. oryzae RIB40 : AO090005000754, A. niger ATCC 1015 : 46681-mRNA and Aspergillus wentii : Aspwe1_0105945			0.427227	0.0017144	Up in 37C |fc | < 1	0.384912	0.0398718	Up in veA |fc | < 1	-0.136375	0.368801		-0.500629	0.00152865	Down in laeA |fc| < 1	-0.841608	1.39e-11	Down in laeA |fc| < 1
Afu1g03470	Uncharacterized ORF; Ortholog of Aspergillus glaucus : Aspgl1_0121158 and A. fumigatus A1163 : AFUB_003880			NA	NA		0.273878	NA		NA	NA		NA	NA		NA	NA
Afu1g03480	Uncharacterized ORF; Ortholog of A. fumigatus A1163 : AFUB_003890			0.42515	NA		0.616906	NA		0.657823	NA		NA	NA		0.0328279	NA
Afu1g03490	Uncharacterized ORF; Has domain(s) with predicted catalytic activity, coenzyme binding, nucleotide binding activity and role in cellular metabolic process			0.242503	0.144441		-0.449703	0.035628	Down in veA |fc| < 1	-0.433036	0.0129409	Down in veA |fc| < 1	0.384322	0.0158015	Up in laeA |fc | < 1	0.341525	0.0124356	Up in laeA |fc | < 1
Afu1g03500	Uncharacterized ORF; Ortholog(s) have DNA topoisomerase type I activity			-0.610202	4.96e-08	Down in 37C |fc| < 1	0.203186	0.258523		0.888036	2.56e-13	Up in veA |fc | < 1	0.190079	0.0893528	Up in laeA |fc | < 1	0.902229	7.92e-23	Up in laeA |fc | < 1
Afu1g03510	Uncharacterized ORF; ATP Synthase gamma chain, mitochondrial precursor			0.620671	5.99e-12	Up in 37C |fc | < 1	-0.0714784	0.723383		-0.350892	0.000181058	Down in veA |fc| < 1	-0.282385	0.00562695	Down in laeA |fc| < 1	-1.0778	1.09e-69	Down in laeA
Afu1g03520	Uncharacterized ORF; Has domain(s) with predicted heat shock protein binding, unfolded protein binding activity and role in protein folding			-0.0736067	0.905596		-0.0283287	0.968813		-0.410856	0.538312		-2.26107	0.00204237	Down in laeA	-1.46848	0.0267412	Down in laeA
Afu1g03530	Uncharacterized ORF; Has domain(s) with predicted substrate-specific transmembrane transporter activity, transmembrane transporter activity, role in transmembrane transport and integral to membrane, membrane localization			-0.40629	0.283275		-0.471636	0.280701		-0.224372	0.637347		0.141943	0.723247		0.503545	0.176207
Afu1g03540	Uncharacterized ORF; Has domain(s) with predicted protein tyrosine/serine/threonine phosphatase activity and role in protein dephosphorylation			0.100652	0.630673		0.892631	6.51e-06	Up in veA |fc | < 1	1.05268	9.93e-11	Up in veA	-0.319396	0.107483		0.148806	0.407805
Afu1g03550	ilv3B Uncharacterized ORF; Putative mitochondrial dihydroxy acid dehydratase; SrbA-regulated during hypoxia			-0.381682	0.00169736	Down in 37C |fc| < 1	-0.603543	0.00120164	Down in veA |fc| < 1	-1.29384	1.18e-16	Down in veA	-0.905023	4.85e-13	Down in laeA |fc| < 1	-0.652027	1.75e-07	Down in laeA |fc| < 1
Afu1g03560	pex2 Uncharacterized ORF; Ortholog(s) have role in fatty acid metabolic process			-0.453038	0.00537177	Down in 37C |fc| < 1	-0.542997	0.0072169	Down in veA |fc| < 1	-0.682811	0.000913802	Down in veA |fc| < 1	0.153869	0.370756		0.891782	2.55e-10	Up in laeA |fc | < 1
Afu1g03570	phoA Verified ORF; Putative GPI anchored acid phosphatase			0.97779	7.44e-06	Up in 37C |fc | < 1	-1.61084	4.17e-06	Down in veA	-3.12465	6.82e-22	Down in veA	-1.12825	0.000724304	Down in laeA	-1.76026	4.85e-13	Down in laeA
Afu1g03580	Uncharacterized ORF; Ortholog of A. fumigatus A1163 : AFUB_003990			-1.47065	1.3e-09	Down in 37C	-0.36819	0.184037		0.138923	0.715954		-1.46877	2.98e-09	Down in laeA	-0.316942	0.400145
Afu1g03590	Uncharacterized ORF; Ortholog(s) have protein transporter activity, structural constituent of nuclear pore activity, role in transcription factor import into nucleus and cytoplasm, mitotic spindle, nuclear pore localization			-0.0559549	0.717809		0.0984262	0.641522		0.152509	0.315404		0.254443	0.0660786	Up in laeA |fc | < 1	0.315624	0.00428062	Up in laeA |fc | < 1
Afu1g03600	exg1 Uncharacterized ORF; Ortholog(s) have glucan exo-1,3-beta-glucosidase activity, role in cellular glucan metabolic process and extracellular region, fungal-type cell wall localization			-2.28531	8.57e-32	Down in 37C	-1.49647	1.07e-11	Down in veA	-0.521144	0.186237		-3.45175	5.86e-44	Down in laeA	-1.36648	0.000404822	Down in laeA
Afu1g03610	Uncharacterized ORF; Protein of unknown function; calcium downregulated			-1.84399	3.61e-103	Down in 37C	-4.65502	1.26e-14	Down in veA	-2.64001	1.11e-70	Down in veA	-1.07297	9.23e-38	Down in laeA	-2.38638	1.97e-88	Down in laeA
Afu1g03620	Uncharacterized ORF; Has domain(s) with predicted oxidoreductase activity, oxidoreductase activity, acting on the aldehyde or oxo group of donors, NAD or NADP as acceptor activity and role in oxidation-reduction process			0.6	0.00120274	Up in 37C |fc | < 1	-1.14147	1.2e-05	Down in veA	-0.254612	0.21978		0.225481	0.323003		-0.126157	0.554812
Afu1g03630	Uncharacterized ORF; Putative glycosylphosphatidylinositol (GPI)-linked protein			1.24485	1.55e-68	Up in 37C	-0.000627408	0.997144		-0.53015	1.72e-09	Down in veA |fc| < 1	0.275391	0.000422002	Up in laeA |fc | < 1	-0.856519	1.04e-86	Down in laeA |fc| < 1
Afu1g03640	Uncharacterized ORF; Ortholog of A. nidulans FGSC A4 : AN11425, Aspergillus versicolor : Aspve1_0043603, Aspergillus zonatus : Aspzo1_0131242, Aspergillus sydowii : Aspsy1_0098879 and Aspergillus tubingensis : Asptu1_0186133			0.618241	0.000486647	Up in 37C |fc | < 1	0.771152	0.000709779	Up in veA |fc | < 1	0.724734	1.04e-06	Up in veA |fc | < 1	-0.23949	0.307099		-0.479295	0.00135772	Down in laeA |fc| < 1
Afu1g03650	Uncharacterized ORF; Ortholog of A. nidulans FGSC A4 : AN4026, A. niger CBS 513.88 : An18g04060, A. oryzae RIB40 : AO090003000980, A. niger ATCC 1015 : 56791-mRNA and Aspergillus wentii : Aspwe1_0169329			0.457921	0.00649168	Up in 37C |fc | < 1	0.438077	0.0374093	Up in veA |fc | < 1	0.192001	0.307034		0.433755	0.0143224	Up in laeA |fc | < 1	0.195843	0.224808
Afu1g03660	Uncharacterized ORF; Has domain(s) with predicted hydrolase activity			0.368394	0.00393356	Up in 37C |fc | < 1	-0.0452979	0.853349		0.0636302	0.660129		0.667107	3.65e-08	Up in laeA |fc | < 1	0.400122	5.61e-05	Up in laeA |fc | < 1
Afu1g03670	Uncharacterized ORF; Ortholog of A. fumigatus A1163 : AFUB_004080			NA	NA		NA	NA		NA	NA		NA	NA		NA	NA
Afu1g03680	Uncharacterized ORF; Ortholog of A. nidulans FGSC A4 : AN4024, A. niger CBS 513.88 : An18g04030, A. oryzae RIB40 : AO090003000978, A. niger ATCC 1015 : 54168-mRNA and Aspergillus wentii : Aspwe1_0049469			0.153931	0.185538		-0.553444	0.000816417	Down in veA |fc| < 1	-0.761529	4.72e-10	Down in veA |fc| < 1	0.137799	0.245658		0.177301	0.0415503	Up in laeA |fc | < 1
Afu1g03690	Uncharacterized ORF; Predicted adhesin-like protein; transcript up-regulated in conidia exposed to neutrophils			-0.589779	0.000147179	Down in 37C |fc| < 1	-0.681945	0.00255923	Down in veA |fc| < 1	-1.63466	2.48e-12	Down in veA	0.137916	0.412374		-0.914717	5.51e-07	Down in laeA |fc| < 1
Afu1g03700	Uncharacterized ORF; Ortholog of A. nidulans FGSC A4 : AN4022, A. oryzae RIB40 : AO090003000976, A. niger ATCC 1015 : 49873-mRNA, Aspergillus wentii : Aspwe1_0103267 and Aspergillus sydowii : Aspsy1_0057572			-0.0967575	0.799545		-0.231967	0.556865		0.204093	0.58071		-0.22198	0.548438		-0.101639	0.793947
Afu1g03710	Uncharacterized ORF; Has domain(s) with predicted zinc ion binding activity and intracellular localization			-0.744771	5.73e-06	Down in 37C |fc| < 1	-0.256437	0.258605		0.218902	0.27297		-0.0558264	0.77386		0.712192	1.89e-06	Up in laeA |fc | < 1
Afu1g03720	Uncharacterized ORF; Ortholog(s) have mitochondrion localization			-0.0737762	0.627511		-0.593652	0.00284814	Down in veA |fc| < 1	-0.821945	2.97e-08	Down in veA |fc| < 1	0.431055	0.000633932	Up in laeA |fc | < 1	0.505105	1.91e-07	Up in laeA |fc | < 1
Afu1g03730	Uncharacterized ORF; Has domain(s) with predicted role in transmembrane transport and integral to membrane localization			0.0835972	0.738513		2.19662	1.21e-34	Up in veA	1.80246	6.86e-30	Up in veA	0.0550481	0.840861		0.3783	0.053688	Up in laeA |fc | < 1
Afu1g03740	Uncharacterized ORF; Ortholog(s) have role in protein targeting to vacuole			-0.435737	0.000710796	Down in 37C |fc| < 1	-0.550583	0.00098152	Down in veA |fc| < 1	-0.538986	0.00099314	Down in veA |fc| < 1	-0.115852	0.384195		0.359737	0.00202093	Up in laeA |fc | < 1
Afu1g03750	Uncharacterized ORF; Ortholog of A. nidulans FGSC A4 : AN4027, A. niger CBS 513.88 : An18g03970, A. oryzae RIB40 : AO090003000973, A. niger ATCC 1015 : 42846-mRNA and Aspergillus wentii : Aspwe1_0169338			-0.300334	0.150171		-0.313466	0.214737		-0.725205	0.00339167	Down in veA |fc| < 1	0.0989265	0.665102		0.106251	0.646044
Afu1g03760	Uncharacterized ORF; Ortholog of S. cerevisiae : YFL034W, A. nidulans FGSC A4 : AN4028, A. niger CBS 513.88 : An18g03960, A. oryzae RIB40 : AO090003000974 and A. niger ATCC 1015 : 54165-mRNA			0.294665	0.0413107	Up in 37C |fc | < 1	0.404768	0.0361431	Up in veA |fc | < 1	-0.203295	0.223991		0.321274	0.0281853	Up in laeA |fc | < 1	-0.0577065	0.684275
Afu1g03775	Uncharacterized ORF; Has domain(s) with predicted DNA binding, sequence-specific DNA binding RNA polymerase II transcription factor activity, zinc ion binding activity and role in regulation of transcription, DNA-dependent, transcription, DNA-dependent			0.377053	0.0511082	Up in 37C |fc | < 1	-0.412652	0.115678		-1.37777	1.26e-09	Down in veA	0.34642	0.0910805	Up in laeA |fc | < 1	-0.601922	0.00141567	Down in laeA |fc| < 1
Afu1g03790	Uncharacterized ORF; Ortholog of A. nidulans FGSC A4 : AN10496, A. niger CBS 513.88 : An18g03940, A. oryzae RIB40 : AO090003000968, Aspergillus versicolor : Aspve1_0030612 and Aspergillus zonatus : Aspzo1_0131258			1.77373	5.27e-40	Up in 37C	-0.529611	0.0488271	Down in veA |fc| < 1	-2.9083	2.41e-60	Down in veA	-1.02623	5.09e-06	Down in laeA	-2.93096	2.04e-80	Down in laeA
Afu1g03800	Uncharacterized ORF; Has domain(s) with predicted DNA binding, sequence-specific DNA binding RNA polymerase II transcription factor activity, zinc ion binding activity and role in regulation of transcription, DNA-dependent, transcription, DNA-dependent			-0.627752	0.00277255	Down in 37C |fc| < 1	1.22224	3.36e-08	Up in veA	2.46707	3.21e-44	Up in veA	-0.0645076	0.790828		0.86509	1.34e-05	Up in laeA |fc | < 1
Afu1g03810	Uncharacterized ORF; Ortholog(s) have dolichyl-diphosphooligosaccharide-protein glycotransferase activity, role in protein N-linked glycosylation and oligosaccharyltransferase complex localization			0.510193	0.000354001	Up in 37C |fc | < 1	-0.0930478	0.705422		-0.404541	0.0116025	Down in veA |fc| < 1	0.503455	0.000690051	Up in laeA |fc | < 1	-0.13337	0.345731
Afu1g03820	Uncharacterized ORF; Has domain(s) with predicted ATP binding, ATP-dependent helicase activity, helicase activity, nucleic acid binding, nucleoside-triphosphatase activity, nucleotide binding activity			-0.0714472	0.744029		0.680243	0.000491205	Up in veA |fc | < 1	0.595962	0.00102447	Up in veA |fc | < 1	-0.0415863	0.856266		0.367199	0.0314914	Up in laeA |fc | < 1
Afu1g03830	Uncharacterized ORF; Ortholog(s) have tubulin binding activity, role in tubulin complex assembly and prefoldin complex localization			-0.0550805	0.799618		0.0230922	0.93759		0.137001	0.52318		0.56848	0.000482291	Up in laeA |fc | < 1	0.651203	1.09e-05	Up in laeA |fc | < 1
Afu1g03840	Uncharacterized ORF; Ortholog(s) have sequence-specific DNA binding, sequence-specific DNA binding transcription factor activity, transcription regulatory region DNA binding activity			-0.0376277	0.818035		0.0346212	0.884368		-0.212304	0.170984		0.0547986	0.73356		-0.00679497	0.963405
Afu1g03860	Uncharacterized ORF; Ortholog(s) have transcription regulatory region DNA binding activity and role in regulation of cellular amide catabolic process, regulation of transcription, DNA-dependent			0.160219	0.563479		0.209568	0.502766		-0.264502	0.330198		-0.399477	0.207286		-0.20771	0.42269
Afu1g03870	Uncharacterized ORF; Has domain(s) with predicted endodeoxyribonuclease activity, producing 5'-phosphomonoesters activity			0.570509	0.0050041	Up in 37C |fc | < 1	-0.365123	0.233596		-0.841359	0.000198583	Down in veA |fc| < 1	0.0538019	0.851302		-0.379925	0.0592358	Down in laeA |fc| < 1
Afu1g03880	Uncharacterized ORF; Ortholog of A. nidulans FGSC A4 : AN4047, A. niger CBS 513.88 : An01g02680, A. niger ATCC 1015 : 46775-mRNA, Aspergillus versicolor : Aspve1_0770708 and Aspergillus zonatus : Aspzo1_0141281			0.517017	0.000390134	Up in 37C |fc | < 1	0.23513	0.281794		-1.00889	8.23e-10	Down in veA	-1.05535	1.43e-08	Down in laeA	-1.25169	1.6e-17	Down in laeA
Afu1g03890	Uncharacterized ORF; Ortholog of A. nidulans FGSC A4 : AN4046, A. niger CBS 513.88 : An01g02690, A. oryzae RIB40 : AO090003000960, A. niger ATCC 1015 : 196780-mRNA and Aspergillus wentii : Aspwe1_0049487			0.393615	0.0122154	Up in 37C |fc | < 1	1.08377	3.27e-10	Up in veA	0.981085	5.05e-13	Up in veA |fc | < 1	0.341336	0.045754	Up in laeA |fc | < 1	-0.0514084	0.762274
Afu1g03910	Uncharacterized ORF; Ortholog(s) have phosphoprotein phosphatase activity, role in negative regulation of phospholipid biosynthetic process, nuclear envelope organization and Nem1-Spo7 phosphatase complex, integral to membrane localization			0.680646	2.16e-06	Up in 37C |fc | < 1	0.0215824	0.937972		-0.696379	3.68e-05	Down in veA |fc| < 1	-0.294837	0.112111		-0.841814	2.76e-08	Down in laeA |fc| < 1
Afu1g03920	Uncharacterized ORF; Has domain(s) with predicted ATP binding, DNA binding, DNA helicase activity, nucleoside-triphosphatase activity, nucleotide binding activity, role in DNA replication, DNA replication initiation and MCM complex, nucleus localization			-0.261158	0.120302		-0.0372291	0.884017		-0.0259141	0.903442		0.176917	0.298789		0.703821	3.2e-07	Up in laeA |fc | < 1
Afu1g03930	Uncharacterized ORF; Ortholog of A. nidulans FGSC A4 : AN10498, A. niger CBS 513.88 : An01g02790, A. oryzae RIB40 : AO090003000957, Aspergillus wentii : Aspwe1_0066343 and Aspergillus zonatus : Aspzo1_1758881			-0.332205	0.0947273	Down in 37C |fc| < 1	0.617045	0.0028164	Up in veA |fc | < 1	1.41156	2.35e-16	Up in veA	0.186713	0.357617		0.347662	0.0671389	Up in laeA |fc | < 1
Afu1g03940	Uncharacterized ORF; Ortholog(s) have signal sequence binding activity, role in protein targeting to ER and nuclear periphery, signal recognition particle, endoplasmic reticulum targeting localization			-0.14827	0.294544		0.183906	0.333746		0.524283	0.000153233	Up in veA |fc | < 1	0.447772	0.000252363	Up in laeA |fc | < 1	0.471742	1.04e-05	Up in laeA |fc | < 1
Afu1g03950	erg5 Uncharacterized ORF; Cytochrome P450 with a role in C-22 denaturation; sterol C22 desaturase; SrbA-regulated during hypoxia			0.579579	1.08e-08	Up in 37C |fc | < 1	-0.586465	0.000424046	Down in veA |fc| < 1	-1.20235	2.36e-25	Down in veA	0.381728	6.48e-05	Up in laeA |fc | < 1	-0.303933	0.000548809	Down in laeA |fc| < 1
Afu1g03960	Uncharacterized ORF; Ortholog(s) have thiosulfate sulfurtransferase activity and mitochondrion localization			0.191972	0.144736		-0.347767	0.0572456	Down in veA |fc| < 1	-0.428085	0.0018935	Down in veA |fc| < 1	-0.914921	1.69e-10	Down in laeA |fc| < 1	-1.00715	1.11e-17	Down in laeA
Afu1g03970	Verified ORF; Putative mitochondrial translation initiation factor IF-2			-0.632146	2.09e-08	Down in 37C |fc| < 1	0.728017	2.29e-05	Up in veA |fc | < 1	1.6953	1.16e-54	Up in veA	0.338603	0.00180399	Up in laeA |fc | < 1	0.987185	1.27e-29	Up in laeA |fc | < 1
Afu1g03992	thtA Verified ORF; Thermotolerance protein, essential for growth at high temperatures; wild-type virulence			-0.696902	0.000310768	Down in 37C |fc| < 1	-0.564699	0.0156321	Down in veA |fc| < 1	0.0039764	0.989169		0.154644	0.419216		0.560332	0.0047173	Up in laeA |fc | < 1
Afu1g04010	Uncharacterized ORF; Has domain(s) with predicted Rab GTPase activator activity, role in regulation of Rab GTPase activity and intracellular localization			0.0799183	0.662657		-0.179387	0.434734		-0.382836	0.0323189	Down in veA |fc| < 1	-0.244756	0.1765		-0.417046	0.0118119	Down in laeA |fc| < 1
Afu1g04020	Uncharacterized ORF; Has domain(s) with predicted membrane localization			-0.0816219	0.614761		-0.310821	0.116948		-0.333937	0.0372446	Down in veA |fc| < 1	0.755191	3.8e-10	Up in laeA |fc | < 1	0.70859	5.86e-11	Up in laeA |fc | < 1
Afu1g04040	ubiA Uncharacterized ORF; Ubiquitin; induction in response to hydrogen peroxide Yap1-dependent			0.319291	0.000224038	Up in 37C |fc | < 1	1.23563	1e-19	Up in veA	1.60416	3.93e-82	Up in veA	0.327818	0.000157317	Up in laeA |fc | < 1	0.0620881	0.253622
Afu1g04062	Uncharacterized ORF; RNA polymerase I			-0.357622	0.00714919	Down in 37C |fc| < 1	0.393544	0.0245774	Up in veA |fc | < 1	0.87492	9.15e-11	Up in veA |fc | < 1	0.351483	0.00511253	Up in laeA |fc | < 1	0.625542	8.61e-09	Up in laeA |fc | < 1
Afu1g04070	Uncharacterized ORF; Eukaryotic initiation factor 5A; Yap1-dependent induction in response to hydrogen peroxide			0.190205	0.0268671	Up in 37C |fc | < 1	0.632831	3.96e-06	Up in veA |fc | < 1	0.890587	1.45e-24	Up in veA |fc | < 1	0.538273	9.43e-12	Up in laeA |fc | < 1	0.201937	2e-05	Up in laeA |fc | < 1
Afu1g04080	Uncharacterized ORF; Ortholog(s) have role in Golgi to vacuole transport, actin filament-based process, retrograde transport, endosome to Golgi and GARP complex localization			-0.169285	0.275288		-0.300057	0.13201		-0.616747	0.000146479	Down in veA |fc| < 1	0.770853	1.98e-10	Up in laeA |fc | < 1	0.776969	5.62e-12	Up in laeA |fc | < 1
Afu1g04090	Uncharacterized ORF; Has domain(s) with predicted oxidoreductase activity and role in oxidation-reduction process			0.502013	0.0997401	Up in 37C |fc | < 1	0.0209315	0.964729		-0.69652	0.0363615	Down in veA |fc| < 1	0.387163	0.250504		-0.181195	0.572922
Afu1g04100	Uncharacterized ORF; Ortholog of A. nidulans FGSC A4 : AN8649, A. niger CBS 513.88 : An01g02930, A. oryzae RIB40 : AO090009000519 and A. niger ATCC 1015 : 186804-mRNA, 36285-mRNA			-0.44798	0.00754626	Down in 37C |fc| < 1	-1.50263	7.06e-10	Down in veA	-0.646977	0.00174113	Down in veA |fc| < 1	-5.77934	2.81e-43	Down in laeA	-6.01987	2.55e-34	Down in laeA
Afu1g04110	Uncharacterized ORF; Has domain(s) with predicted DNA binding, nucleic acid binding, zinc ion binding activity, role in transcription, DNA-dependent and intracellular, nucleus localization			-1.5446	1.13e-08	Down in 37C	-0.244352	0.454861		1.22427	2.25e-05	Up in veA	-0.385922	0.151116		1.27461	1.9e-06	Up in laeA
Afu1g04120	Uncharacterized ORF; Has domain(s) with predicted CoA-transferase activity and role in metabolic process			0.32103	0.16789		-0.209594	0.487382		-0.501739	0.0279443	Down in veA |fc| < 1	-0.146608	0.590399		-0.376524	0.0705985	Down in laeA |fc| < 1
Afu1g04130	Uncharacterized ORF; FG-GAP repeat protein; secreted			1.05813	5.25e-21	Up in 37C	-3.34783	1.92e-47	Down in veA	-4.02459	1.54e-113	Down in veA	-1.7626	1.35e-28	Down in laeA	-2.85797	8.09e-117	Down in laeA
Afu1g04140	Uncharacterized ORF; Has domain(s) with predicted sequence-specific DNA binding RNA polymerase II transcription factor activity, zinc ion binding activity, role in regulation of transcription, DNA-dependent and nucleus localization			0.38008	0.0602518	Up in 37C |fc | < 1	-0.256211	0.389188		-1.93697	1.33e-14	Down in veA	-0.970055	5.67e-05	Down in laeA |fc| < 1	-1.37832	1.43e-10	Down in laeA
Afu1g04150	Uncharacterized ORF; Has domain(s) with predicted NAD binding, magnesium ion binding, oxidoreductase activity, acting on the CH-OH group of donors, NAD or NADP as acceptor activity and role in oxidation-reduction process			0.703266	5.45e-15	Up in 37C |fc | < 1	0.0180651	0.939704		-3.9548	3.89e-262	Down in veA	-3.08158	7.91e-138	Down in laeA	-3.45042	0	Down in laeA
Afu1g04160	Uncharacterized ORF; Putative aspartate aminotransferase			-0.612017	0.0333072	Down in 37C |fc| < 1	-0.286546	0.39286		-1.17957	0.00425445	Down in veA	-2.78715	6.68e-13	Down in laeA	-2.78448	2.16e-09	Down in laeA
Afu1g04170	Uncharacterized ORF; Has domain(s) with predicted DNA binding, zinc ion binding activity, role in transcription, DNA-dependent and nucleus localization			1.27959	5.87e-11	Up in 37C	0.572371	0.0350714	Up in veA |fc | < 1	-0.0691328	0.754756		0.38713	0.155543		-0.448501	0.0176789	Down in laeA |fc| < 1
Afu1g04190	pab1 Uncharacterized ORF; Putative polyadenylate-binding protein			-0.743671	1.9e-10	Down in 37C |fc| < 1	1.44182	4.04e-20	Up in veA	2.40748	5.52e-99	Up in veA	0.00780853	0.957584		0.683778	5.32e-12	Up in laeA |fc | < 1
Afu1g04210	Uncharacterized ORF; Has domain(s) with predicted ubiquitin-protein ligase activity, role in cellular protein modification process and intracellular localization			-0.367085	0.0217856	Down in 37C |fc| < 1	0.35848	0.103907		0.728481	1.68e-06	Up in veA |fc | < 1	0.487483	0.000455377	Up in laeA |fc | < 1	0.920654	2.06e-12	Up in laeA |fc | < 1
Afu1g04220	Uncharacterized ORF; Ortholog of A. fumigatus A1163 : AFUB_004550			1.24344	NA		0.0542235	NA		-2.43036	0.0716171	Down in veA	-0.358905	NA		-2.0818	0.0667575	Down in laeA
Afu1g04230	Uncharacterized ORF; Ortholog of A. nidulans FGSC A4 : AN0476, A. niger CBS 513.88 : An01g03070, A. oryzae RIB40 : AO090003000925, A. niger ATCC 1015 : 55468-mRNA and Aspergillus wentii : Aspwe1_0169388			0.0157687	0.95295		-0.341098	0.188468		-0.125877	0.612813		0.384288	0.0613874	Up in laeA |fc | < 1	0.304163	0.117416
Afu1g04240	Uncharacterized ORF; Ortholog(s) have role in endonucleolytic cleavage in 5'-ETS of tricistronic rRNA transcript (SSU-rRNA, 5.8S rRNA and LSU-rRNA), <a href="#GOsection">more</a>			-0.603103	0.000996499	Down in 37C |fc| < 1	1.07366	5.57e-09	Up in veA	2.06396	4.4e-44	Up in veA	0.0909878	0.658879		1.03994	2.06e-11	Up in laeA
Afu1g04250	Uncharacterized ORF; Ortholog of A. fumigatus A1163 : AFUB_004580			0.699873	0.0941324	Up in 37C |fc | < 1	0.449442	0.401914		1.73197	1.96e-10	Up in veA	0.997667	0.0160864	Up in laeA |fc | < 1	0.914664	0.00300957	Up in laeA |fc | < 1
Afu1g04260	ENGL1 Verified ORF; Beta-1,3-endoglucanase, associated with cell wall			-1.48057	4.29e-34	Down in 37C	-0.286343	0.121768		0.894214	4.39e-09	Up in veA |fc | < 1	-0.859938	4.64e-13	Down in laeA |fc| < 1	0.520869	0.000193719	Up in laeA |fc | < 1
Afu1g04270	vcxA Uncharacterized ORF; Putative vacuolar Ca2+/H+ exchanger			-0.386134	0.013215	Down in 37C |fc| < 1	-0.604153	0.00339837	Down in veA |fc| < 1	-0.440645	0.0274993	Down in veA |fc| < 1	-0.434932	0.00764812	Down in laeA |fc| < 1	-0.226087	0.198479
Afu1g04280	Uncharacterized ORF; Has domain(s) with predicted structural constituent of ribosome activity, role in translation and ribosome localization			0.295875	0.0743973	Up in 37C |fc | < 1	0.236272	0.297861		0.971635	2.54e-12	Up in veA |fc | < 1	-0.370884	0.0493089	Down in laeA |fc| < 1	-0.448311	0.00241832	Down in laeA |fc| < 1
Afu1g04290	Uncharacterized ORF; Ortholog(s) have role in cellular response to arsenic-containing substance and plasma membrane localization			-0.19891	0.143727		0.696392	3.4e-05	Up in veA |fc | < 1	0.488688	0.000190058	Up in veA |fc | < 1	0.384119	0.00121165	Up in laeA |fc | < 1	0.757054	1.79e-13	Up in laeA |fc | < 1
Afu1g04300	Uncharacterized ORF; Ortholog of A. niger CBS 513.88 : An01g03130, A. oryzae RIB40 : AO090003000919, AO090701000446, A. niger ATCC 1015 : 52018-mRNA and Aspergillus wentii : Aspwe1_0025379			-0.294766	0.483883		-1.1449	0.0102498	Down in veA	-0.815645	0.0930691	Down in veA |fc| < 1	-2.95664	4.63e-08	Down in laeA	-0.899999	0.0530603	Down in laeA |fc| < 1
Afu1g04310	Uncharacterized ORF; Ortholog of A. nidulans FGSC A4 : AN0467, AN0468, A. fumigatus Af293 : Afu1g01350, A. niger CBS 513.88 : An12g10460, A. niger ATCC 1015 : 52017-mRNA and Aspergillus wentii : Aspwe1_0169394			-1.13832	0.000219549	Down in 37C	0.264451	0.425882		1.41155	4.42e-05	Up in veA	-2.50661	1.62e-10	Down in laeA	-0.329847	0.484412
Afu1g04315	Uncharacterized ORF; Ortholog of A. nidulans FGSC A4 : AN0466, A. oryzae RIB40 : AO090003000918, A. niger ATCC 1015 : 170869-mRNA, Aspergillus wentii : Aspwe1_0037360 and Aspergillus sydowii : Aspsy1_0041113			0.43077	0.00944177	Up in 37C |fc | < 1	-0.236148	0.329399		-0.712885	0.000136766	Down in veA |fc| < 1	0.760823	7.29e-07	Up in laeA |fc | < 1	0.054371	0.74959
Afu1g04320	Uncharacterized ORF; Ribosomal protein S8			0.561475	5.16e-12	Up in 37C |fc | < 1	1.34785	2.05e-16	Up in veA	1.34396	1.05e-46	Up in veA	-0.32473	0.000942	Down in laeA |fc| < 1	-0.904279	7.34e-54	Down in laeA |fc| < 1
Afu1g04330	Uncharacterized ORF; Ortholog of A. niger CBS 513.88 : An09g03740, An01g03170, A. oryzae RIB40 : AO090005000043, AO090003000916, A. niger ATCC 1015 : 124929-mRNA and Aspergillus wentii : Aspwe1_0036717, Aspwe1_0105302			-0.0839216	0.797859		-0.290263	0.400901		0.141161	0.660412		-0.40008	0.20613		-0.0901227	0.789365
Afu1g04340	Uncharacterized ORF; Has domain(s) with predicted guanyl-nucleotide exchange factor activity and role in small GTPase mediated signal transduction			0.613037	0.00055982	Up in 37C |fc | < 1	0.26226	0.365892		0.197067	0.269668		0.886391	1.6e-07	Up in laeA |fc | < 1	0.517986	9.44e-05	Up in laeA |fc | < 1
Afu1g04350	Uncharacterized ORF; Has domain(s) with predicted nucleotide binding, oxidoreductase activity and role in metabolic process			-0.324947	0.213557		0.83322	0.000210299	Up in veA |fc | < 1	1.11564	7.94e-07	Up in veA	-1.08564	4.61e-05	Down in laeA	-1.23286	3.92e-05	Down in laeA
Afu1g04360	Uncharacterized ORF; Ortholog(s) have GTP-Rho binding, phosphatidylinositol-4,5-bisphosphate binding activity and role in Golgi to plasma membrane transport, endoplasmic reticulum inheritance, exocyst assembly, exocyst localization			-0.0355193	0.83847		-0.0217345	0.934814		0.113711	0.481867		0.208972	0.159676		0.330245	0.00687331	Up in laeA |fc | < 1
Afu1g04370	Uncharacterized ORF; Ortholog of A. nidulans FGSC A4 : AN0461, A. niger CBS 513.88 : An01g03230, A. oryzae RIB40 : AO090003000912, A. niger ATCC 1015 : 36257-mRNA and Aspergillus wentii : Aspwe1_0025386			0.326524	0.0868091	Up in 37C |fc | < 1	1.1523	6.14e-10	Up in veA	1.54473	3.69e-26	Up in veA	-0.443722	0.0435823	Down in laeA |fc| < 1	-0.356605	0.0463102	Down in laeA |fc| < 1
Afu1g04380	Uncharacterized ORF; Ortholog of A. nidulans FGSC A4 : AN0460, A. niger CBS 513.88 : An01g03240, A. oryzae RIB40 : AO090003000911, A. niger ATCC 1015 : 121186-mRNA and Aspergillus wentii : Aspwe1_0037367			-0.327104	0.0232936	Down in 37C |fc| < 1	1.36669	2.41e-19	Up in veA	1.36819	1.02e-26	Up in veA	-0.318019	0.0389357	Down in laeA |fc| < 1	0.160867	0.26323
Afu1g04390	Uncharacterized ORF; Has domain(s) with predicted electron carrier activity, heme binding, iron ion binding, oxidoreductase activity, acting on paired donors, with incorporation or reduction of molecular oxygen activity and role in oxidation-reduction process			-0.517686	0.000208784	Down in 37C |fc| < 1	-0.045285	0.849051		-0.732747	4.07e-05	Down in veA |fc| < 1	0.17603	0.236578		0.514217	0.000156629	Up in laeA |fc | < 1
Afu1g04400	Uncharacterized ORF; Ortholog(s) have structural constituent of ribosome activity, role in mitochondrial respiratory chain complex assembly, mitochondrial translation and mitochondrial small ribosomal subunit localization			0.151353	0.554027		-0.380518	0.195621		0.0972824	0.699299		0.218707	0.392869		0.0454706	0.855679
Afu1g04410	Uncharacterized ORF; Ortholog(s) have extracellular region localization			-0.26027	0.172156		0.026986	0.926082		0.431259	0.0228799	Up in veA |fc | < 1	0.155839	0.425485		0.174145	0.367609
Afu1g04420	Uncharacterized ORF; Ortholog of Aspergillus glaucus : Aspgl1_1237776, N. fischeri NRRL 181 : NFIA_020350, A. clavatus NRRL 1 : ACLA_030460, Aspergillus wentii : Aspwe1_0037371 and Aspergillus zonatus : Aspzo1_0131323			0.931198	0.0630979	Up in 37C |fc | < 1	0.0366592	0.964583		-1.21948	0.039301	Down in veA	-0.338746	0.659795		-0.629354	0.229218
Afu1g04430	Uncharacterized ORF; Ortholog of A. nidulans FGSC A4 : AN10090, A. oryzae RIB40 : AO090003000908, A. niger ATCC 1015 : 55463-mRNA, Aspergillus wentii : Aspwe1_0169406 and Aspergillus zonatus : Aspzo1_1775274			0.877778	1.34e-24	Up in 37C |fc | < 1	-1.27649	1.23e-17	Down in veA	-3.19649	4.67e-170	Down in veA	-1.17052	1.55e-30	Down in laeA	-1.91446	1.51e-165	Down in laeA
Afu1g04440	Uncharacterized ORF; Has domain(s) with predicted nucleotide binding activity			-0.0736891	0.710163		0.276506	0.21397		0.818843	7.04e-08	Up in veA |fc | < 1	0.119251	0.53365		0.137534	0.407451
Afu1g04450	sidL Verified ORF; GNAT-type acetyltransferase; siderophore biosynthetic machinery component; essential for biosynthesis of the siderophores ferricrocin and hydroxyferricrocin in iron-replete conditions; homolog to E. coli IucB; constitutive; contains intron			-0.0784095	0.603004		-0.0255462	0.915559		0.210392	0.142777		0.0132247	0.93696		-0.141786	0.280926
Afu1g04455	Uncharacterized ORF; Ortholog of Aspergillus fumigatus A1163 : AFUB_004800			0.813631	0.323338		0.134534	0.913255		0.839423	0.265308		0.643431	0.556926		0.225753	0.800431
Afu1g04460	Uncharacterized ORF; Has domain(s) with predicted ATP binding, aminoacyl-tRNA ligase activity, lysine-tRNA ligase activity, nucleic acid binding activity, role in lysyl-tRNA aminoacylation, tRNA aminoacylation for protein translation and cytoplasm localization			-0.026919	0.916876		0.181503	0.493749		0.752094	0.000130688	Up in veA |fc | < 1	-0.37205	0.110335		-0.209534	0.358899
Afu1g04470	Uncharacterized ORF; Ortholog(s) have protein transporter activity, unfolded protein binding activity and role in protein import into mitochondrial inner membrane			0.167169	0.552628		0.0973623	0.779359		0.335427	0.188311		0.922004	4.6e-05	Up in laeA |fc | < 1	0.917434	3.37e-06	Up in laeA |fc | < 1
Afu1g04480	Uncharacterized ORF; Ortholog(s) have Sin3-type complex localization			-0.437389	0.00349844	Down in 37C |fc| < 1	-0.251542	0.220676		-0.0347563	0.865685		0.279255	0.0652535	Up in laeA |fc | < 1	0.922957	1.26e-13	Up in laeA |fc | < 1
Afu1g04490	Uncharacterized ORF; Has domain(s) with predicted zinc ion binding activity			-0.199965	0.121987		-0.370687	0.0333746	Down in veA |fc| < 1	-0.460701	0.00136694	Down in veA |fc| < 1	0.0953879	0.487547		0.322443	0.00240318	Up in laeA |fc | < 1
Afu1g04510	Uncharacterized ORF; Ortholog of A. nidulans FGSC A4 : AN10356, AN0435, A. fumigatus Af293 : Afu3g13080, A. niger CBS 513.88 : An01g03600, A. oryzae RIB40 : AO090003000870, AO090012000821 and A. niger ATCC 1015 : 172670-mRNA			1.1046	5.61e-07	Up in 37C	0.574306	0.0483113	Up in veA |fc | < 1	1.64833	6.54e-26	Up in veA	0.985745	3.77e-05	Up in laeA |fc | < 1	0.0548237	0.811009
Afu1g04520	Uncharacterized ORF; Ortholog of A. nidulans FGSC A4 : AN0434, A. niger CBS 513.88 : An01g03590, A. oryzae RIB40 : AO090003000871, A. niger ATCC 1015 : 170577-mRNA and Aspergillus wentii : Aspwe1_0037476			-1.0168	3.52e-09	Down in 37C	0.285989	0.213671		1.2551	1.49e-12	Up in veA	0.497642	0.00157237	Up in laeA |fc | < 1	1.59529	1.02e-27	Up in laeA
Afu1g04530	Uncharacterized ORF; Ribosomal L18ae protein family			0.723421	4.3e-16	Up in 37C |fc | < 1	1.28753	7.91e-16	Up in veA	1.16971	3.14e-37	Up in veA	-0.24719	0.0169468	Down in laeA |fc| < 1	-0.951809	2.57e-57	Down in laeA |fc| < 1
Afu1g04540	Uncharacterized ORF; NADH-cytochrome b5 reductase involved in oxidative phosphorylation; hypoxia induced protein; induced by exposure to artemisinin			0.0421009	0.737715		-0.478753	0.014339	Down in veA |fc| < 1	-1.69765	2.14e-46	Down in veA	-0.620961	2.69e-09	Down in laeA |fc| < 1	-1.24826	7.16e-49	Down in laeA
Afu1g04550	Uncharacterized ORF; Ortholog of A. nidulans FGSC A4 : AN10103, A. niger CBS 513.88 : An01g03560, Aspergillus wentii : Aspwe1_0037471, Aspergillus versicolor : Aspve1_0118735 and Aspergillus zonatus : Aspzo1_0131356			-0.0362335	0.795092		-0.274372	0.161307		-0.692619	1.04e-08	Down in veA |fc| < 1	-0.219073	0.0777971	Down in laeA |fc| < 1	-0.383426	3.14e-05	Down in laeA |fc| < 1
Afu1g04560	Uncharacterized ORF; Ortholog(s) have urease activity and role in urea catabolic process			0.286301	0.00784344	Up in 37C |fc | < 1	0.517653	0.00109001	Up in veA |fc | < 1	-0.0933797	0.417555		0.214754	0.0709091	Up in laeA |fc | < 1	-0.315226	1.87e-05	Down in laeA |fc| < 1
Afu1g04570	Uncharacterized ORF; Has domain(s) with predicted hydrolase activity			0.28313	0.237194		0.208073	0.486525		0.0965517	0.702177		-0.944765	0.000548976	Down in laeA |fc| < 1	-0.769229	0.000973985	Down in laeA |fc| < 1
Afu1g04575	Uncharacterized ORF; Ortholog of A. nidulans FGSC A4 : AN0438, A. niger CBS 513.88 : An01g03530, A. oryzae RIB40 : AO090003000883, A. niger ATCC 1015 : 206200-mRNA and Aspergillus wentii : Aspwe1_0025463			0.952656	5.5e-18	Up in 37C |fc | < 1	-0.188228	0.37473		-3.69445	1.66e-116	Down in veA	-1.14425	1.33e-15	Down in laeA	-2.31568	6.55e-101	Down in laeA
Afu1g04580	Uncharacterized ORF; Ortholog of A. nidulans FGSC A4 : AN0439, A. niger CBS 513.88 : An01g03520, A. oryzae RIB40 : AO090003000884, A. niger ATCC 1015 : 36237-mRNA and Aspergillus wentii : Aspwe1_0025462			0.644201	0.000684523	Up in 37C |fc | < 1	-0.358416	0.198202		-0.980737	5.26e-06	Down in veA |fc| < 1	-0.371248	0.142248		-0.897004	5.91e-06	Down in laeA |fc| < 1
Afu1g04590	Uncharacterized ORF; Ortholog(s) have histone acetyltransferase activity, role in histone acetylation and Ada2/Gcn5/Ada3 transcription activator complex, SAGA complex, SLIK (SAGA-like) complex localization			-0.139279	0.408014		0.0199571	0.942724		0.37054	0.0193098	Up in veA |fc | < 1	-0.127564	0.461824		-0.00305407	0.985714
Afu1g04600	Uncharacterized ORF; Has domain(s) with predicted zinc ion binding activity			0.0196515	0.943799		0.482581	0.045281	Up in veA |fc | < 1	0.00711369	0.980195		-1.56543	5.19e-09	Down in laeA	-1.15376	1.78e-06	Down in laeA
Afu1g04610	Uncharacterized ORF; Ortholog of A. nidulans FGSC A4 : AN0442, A. niger CBS 513.88 : An01g03490, A. oryzae RIB40 : AO090003000887, A. niger ATCC 1015 : 170512-mRNA and Aspergillus wentii : Aspwe1_0025410			-0.324785	0.149786		-0.0585917	0.85203		0.238507	0.335466		0.0702099	0.781503		0.47133	0.0279879	Up in laeA |fc | < 1
Afu1g04620	Uncharacterized ORF; Putative zinc-containing alcohol dehydrogenase; reacts with rabbit immunosera exposed to A. fumigatus conidia; hypoxia induced protein; transcript up-regulated in conidia exposed to neutrophils; repressed by gliotoxin exposure			-0.862769	0.0457063	Down in 37C |fc| < 1	-0.115776	0.830744		0.0218585	0.973253		-2.54262	9.66e-07	Down in laeA	-0.989826	0.0562013	Down in laeA |fc| < 1
Afu1g04630	Uncharacterized ORF; Ortholog of A. fumigatus A1163 : AFUB_004980			0.747399	5.43e-14	Up in 37C |fc | < 1	0.380776	0.0349495	Up in veA |fc | < 1	-1.08549	2.99e-25	Down in veA	-0.0761756	0.579617		-1.19528	3.99e-58	Down in laeA
Afu1g04640	Uncharacterized ORF; Has domain(s) with predicted ubiquitin-protein ligase activity, role in cellular protein modification process and intracellular localization			-0.342964	0.0302204	Down in 37C |fc| < 1	0.707916	7.53e-05	Up in veA |fc | < 1	0.848454	1.29e-07	Up in veA |fc | < 1	-0.153308	0.375952		0.337061	0.0231907	Up in laeA |fc | < 1
Afu1g04650	Uncharacterized ORF; Predicted DDE1 transposon-related ORF			NA	NA		NA	NA		NA	NA		NA	NA		NA	NA
Afu1g04660	Uncharacterized ORF; Ribosomal protein L15			0.418364	4.43e-07	Up in 37C |fc | < 1	1.17365	2.55e-17	Up in veA	1.08581	5.44e-36	Up in veA	-0.101705	0.304199		-0.577323	1.26e-28	Down in laeA |fc| < 1
Afu1g04670	Uncharacterized ORF; Putative PSP1 domain protein; transcript up-regulated in conidia exposed to neutrophils			-0.27006	0.0539137	Down in 37C |fc| < 1	-0.402153	0.0307092	Down in veA |fc| < 1	0.00664946	0.970917		0.268146	0.0431182	Up in laeA |fc | < 1	0.474695	2.21e-05	Up in laeA |fc | < 1
Afu1g04680	Uncharacterized ORF; Has domain(s) with predicted iron ion binding, iron-sulfur cluster binding activity and role in iron-sulfur cluster assembly			-0.467725	0.000312207	Down in 37C |fc| < 1	0.290485	0.0942734	Up in veA |fc | < 1	0.877466	4.93e-11	Up in veA |fc | < 1	-0.220872	0.0998454	Down in laeA |fc| < 1	0.291194	0.0185111	Up in laeA |fc | < 1
Afu1g04690	Uncharacterized ORF; Ortholog of A. nidulans FGSC A4 : AN0448, A. niger CBS 513.88 : An01g03390, A. oryzae RIB40 : AO090003000900, A. niger ATCC 1015 : 206215-mRNA and Aspergillus wentii : Aspwe1_0037393			0.392609	0.0104237	Up in 37C |fc | < 1	0.348307	0.088361	Up in veA |fc | < 1	0.781513	7.56e-08	Up in veA |fc | < 1	0.773329	4.52e-08	Up in laeA |fc | < 1	0.56346	4.53e-06	Up in laeA |fc | < 1
Afu1g04700	Uncharacterized ORF; Has domain(s) with predicted GTP binding, guanyl-nucleotide exchange factor activity, role in regulation of small GTPase mediated signal transduction, small GTPase mediated signal transduction and intracellular localization			0.305779	0.0210341	Up in 37C |fc | < 1	0.149061	0.48132		-0.0933922	0.549009		0.505521	6.19e-05	Up in laeA |fc | < 1	0.285611	0.0112674	Up in laeA |fc | < 1
Afu1g04710	Uncharacterized ORF; Ortholog of A. nidulans FGSC A4 : AN0450, A. niger CBS 513.88 : An01g03360, A. oryzae RIB40 : AO090003000903, A. niger ATCC 1015 : 134215-mRNA and Aspergillus wentii : Aspwe1_0049535			-0.297182	0.0997108	Down in 37C |fc| < 1	0.614172	0.000939412	Up in veA |fc | < 1	1.10212	1.36e-11	Up in veA	-0.0225438	0.916381		0.46212	0.00483248	Up in laeA |fc | < 1
Afu1g04720	erg2 Uncharacterized ORF; C-8 sterol isomerase, involved in sterol biosynthesis; upregulated in 48h biofilm vs planktonic culture; SrbA-regulated during hypoxia			0.639539	4.29e-05	Up in 37C |fc | < 1	0.872522	4.45e-06	Up in veA |fc | < 1	-0.205331	0.244835		0.324054	0.0759199	Up in laeA |fc | < 1	-0.541982	0.000376729	Down in laeA |fc| < 1
Afu1g04730	Uncharacterized ORF; Ortholog(s) have xyloglucan-specific endo-beta-1,4-glucanase activity and role in glucan catabolic process, xyloglucan metabolic process			0.586614	0.0112599	Up in 37C |fc | < 1	-0.200764	0.562751		-2.04442	4.42e-12	Down in veA	-1.38426	1.54e-05	Down in laeA	-2.89398	6.38e-21	Down in laeA
Afu1g04740	Uncharacterized ORF; Ortholog of A. fumigatus A1163 : AFUB_005080			0.104597	NA		0.131961	0.923048		-0.281287	0.850929		-0.827507	NA		1.02396	0.35315
Afu1g04750	pcl1 Uncharacterized ORF; Putative G1/S cyclin			0.0723266	0.688962		-0.972302	3.27e-07	Down in veA |fc| < 1	-2.39761	5.01e-33	Down in veA	-2.46029	7.82e-39	Down in laeA	-2.65463	1.59e-46	Down in laeA
Afu1g04760	Uncharacterized ORF; Ortholog of A. nidulans FGSC A4 : AN0427, A. niger ATCC 1015 : 206184-mRNA, Aspergillus wentii : Aspwe1_0103691, Aspergillus versicolor : Aspve1_0182278 and Aspergillus zonatus : Aspzo1_0131366			0.326336	0.0365727	Up in 37C |fc | < 1	0.0436428	0.8687		-0.441663	0.0123098	Down in veA |fc| < 1	0.0899553	0.658322		-0.454962	0.00175101	Down in laeA |fc| < 1
Afu1g04770	Uncharacterized ORF; Ortholog of A. nidulans FGSC A4 : AN10089, A. niger CBS 513.88 : An01g03670, Aspergillus zonatus : Aspzo1_0131370, Aspergillus sydowii : Aspsy1_0144277 and Aspergillus terreus NIH2624 : ATET_02620			0.0359432	0.871316		0.382219	0.0721513	Up in veA |fc | < 1	0.384749	0.0439576	Up in veA |fc | < 1	0.54529	0.000960332	Up in laeA |fc | < 1	0.640516	2.6e-05	Up in laeA |fc | < 1
Afu1g04780	pxa1 Uncharacterized ORF; Putative peroxisomal ABC transporter; transcript up-regulated in conidia exposed to neutrophils			0.203639	0.122942		-0.345521	0.0638879	Down in veA |fc| < 1	-0.625846	2.88e-05	Down in veA |fc| < 1	-0.488366	0.000431437	Down in laeA |fc| < 1	-0.360465	0.00139967	Down in laeA |fc| < 1
Afu1g04790	Uncharacterized ORF; Has domain(s) with predicted phosphatase activity			-0.105509	0.783022		-0.506461	0.04649	Down in veA |fc| < 1	-0.372247	0.0441354	Down in veA |fc| < 1	0.459421	0.124815		0.600671	5.82e-07	Up in laeA |fc | < 1
Afu1g04800	Uncharacterized ORF; Ortholog of A. nidulans FGSC A4 : AN10088, A. niger CBS 513.88 : An01g03720, A. oryzae RIB40 : AO090003000860, Aspergillus versicolor : Aspve1_0119931 and Aspergillus terreus NIH2624 : ATET_02623			0.309513	0.0356182	Up in 37C |fc | < 1	0.506129	0.00608949	Up in veA |fc | < 1	0.520265	0.00016062	Up in veA |fc | < 1	0.19242	0.240563		0.0392705	0.793307
Afu1g04810	Uncharacterized ORF; Ortholog of A. nidulans FGSC A4 : AN0424, A. niger CBS 513.88 : An01g03730, A. niger ATCC 1015 : 171234-mRNA, Aspergillus wentii : Aspwe1_0169505 and Aspergillus versicolor : Aspve1_0146001			-0.322828	0.123971		0.445138	0.0568156	Up in veA |fc | < 1	0.886693	2.64e-06	Up in veA |fc | < 1	0.142205	0.510918		0.539073	0.00378969	Up in laeA |fc | < 1
Afu1g04820	Uncharacterized ORF; D-xylose reductase			0.821625	4.51e-14	Up in 37C |fc | < 1	-0.0224252	0.928383		-0.179319	0.14614		0.368755	0.00323826	Up in laeA |fc | < 1	-0.187332	0.0474415	Down in laeA |fc| < 1
Afu1g04830	abaA Verified ORF; Transcriptional activator involved in regulation of conidiation; ortholog of A. nidulans ATTS/TEA DNA-binding domain protein AbaA; activates expression of veA and velB; transcript highly expressed during conidiation			-0.475493	0.127333		-1.17077	3.86e-08	Down in veA	-0.591851	0.000730006	Down in veA |fc| < 1	-2.82947	9.08e-13	Down in laeA	-1.872	2.74e-28	Down in laeA
Afu1g04840	Uncharacterized ORF; Ortholog of S. cerevisiae MRD1; snoRNA Afu-335 encoded within intron 2			-0.0195589	0.905644		1.28395	1.9e-16	Up in veA	1.79888	2.09e-58	Up in veA	0.387726	0.00174572	Up in laeA |fc | < 1	0.625638	1.68e-09	Up in laeA |fc | < 1
Afu1g04850	Uncharacterized ORF; Ortholog(s) have role in actin filament-based process, conidium formation, nuclear migration along microtubule, nuclear pore complex assembly, sexual sporulation resulting in formation of a cellular spore			0.463191	0.00188542	Up in 37C |fc | < 1	0.0353605	0.900909		-0.283644	0.0972852	Down in veA |fc| < 1	0.784439	6e-09	Up in laeA |fc | < 1	0.251787	0.0526529	Up in laeA |fc | < 1
Afu1g04860	Uncharacterized ORF; Ortholog of A. niger ATCC 1015 : 55445-mRNA, Aspergillus wentii : Aspwe1_0037494, Aspergillus versicolor : Aspve1_0048697, Aspergillus zonatus : Aspzo1_0131383 and Aspergillus sydowii : Aspsy1_0055262			0.125398	0.465743		0.360276	0.0594697	Up in veA |fc | < 1	0.802315	8.14e-09	Up in veA |fc | < 1	0.251144	0.150261		0.147787	0.313495
Afu1g04870	Uncharacterized ORF; Ortholog(s) have putrescine transmembrane transporter activity, spermidine transmembrane transporter activity, urea transmembrane transporter activity and role in putrescine transport, spermidine transport, urea transport			-1.05096	1.59e-13	Down in 37C	1.01474	7.65e-11	Up in veA	0.596147	0.000631463	Up in veA |fc | < 1	0.665582	1.22e-07	Up in laeA |fc | < 1	0.365318	0.0264736	Up in laeA |fc | < 1
Afu1g04880	Uncharacterized ORF; Ortholog of A. nidulans FGSC A4 : AN0416, A. niger CBS 513.88 : An02g07740, An01g03870, A. oryzae RIB40 : AO090138000094, AO090003000852 and A. niger ATCC 1015 : 46716-mRNA			0.158687	0.220115		0.0551183	0.806059		-0.150184	0.287907		0.426168	0.000160255	Up in laeA |fc | < 1	0.327471	0.00171852	Up in laeA |fc | < 1
Afu1g04890	Uncharacterized ORF; Ortholog of A. nidulans FGSC A4 : AN0417/sec61, A. niger CBS 513.88 : An01g03820, A. oryzae RIB40 : AO090003000853, A. niger ATCC 1015 : 128153-mRNA and Aspergillus wentii : Aspwe1_0025485			-0.257839	0.105532		0.0684926	0.779448		1.11143	1.54e-16	Up in veA	0.161141	0.330072		-0.300574	0.0816016	Down in laeA |fc| < 1
Afu1g04900	Uncharacterized ORF; Proliferating cell nuclear antigen (PCNA); conidia-enriched protein			-0.136785	0.286005		-0.551935	0.00102874	Down in veA |fc| < 1	-0.736832	2e-08	Down in veA |fc| < 1	0.613422	4.57e-09	Up in laeA |fc | < 1	1.01245	7.65e-37	Up in laeA
Afu1g04910	Uncharacterized ORF; Has domain(s) with predicted DNA binding, DNA polymerase processivity factor activity, myosin binding activity, role in regulation of DNA replication and PCNA complex localization			-0.40931	0.0420976	Down in 37C |fc| < 1	-0.668234	0.00729426	Down in veA |fc| < 1	0.201068	0.379234		0.79384	5.6e-07	Up in laeA |fc | < 1	1.19947	1.94e-14	Up in laeA
Afu1g04920	sha1 Uncharacterized ORF; Putative calmodulin-binding protein			-0.61498	0.0136932	Down in 37C |fc| < 1	-1.03275	0.000243654	Down in veA	-1.57724	2.78e-05	Down in veA	0.267853	0.278531		1.08718	1.05e-06	Up in laeA
Afu1g04930	Uncharacterized ORF; Ortholog of A. nidulans FGSC A4 : AN0412, A. niger CBS 513.88 : An01g04030, A. oryzae RIB40 : AO090003000843, A. niger ATCC 1015 : 51989-mRNA and Aspergillus wentii : Aspwe1_0106315			-0.660296	9.27e-08	Down in 37C |fc| < 1	0.543016	0.0021748	Up in veA |fc | < 1	0.401279	0.00297012	Up in veA |fc | < 1	0.502121	5.42e-06	Up in laeA |fc | < 1	0.791259	1.79e-16	Up in laeA |fc | < 1
Afu1g04940	Uncharacterized ORF; Ortholog(s) have GTPase activity, role in regulation of COPII vesicle coating and COPII vesicle coat, endoplasmic reticulum exit site localization			0.949577	9.61e-23	Up in 37C |fc | < 1	0.12033	0.573803		-0.190524	0.0748201	Down in veA |fc| < 1	0.140071	0.263149		-0.645384	1.6e-17	Down in laeA |fc| < 1
Afu1g04950	Uncharacterized ORF; Ortholog(s) have protein serine/threonine phosphatase activity			0.132419	0.278738		0.31583	0.0612879	Up in veA |fc | < 1	0.665179	7.33e-08	Up in veA |fc | < 1	0.120995	0.336844		0.0771126	0.448463
Afu1g04960	Uncharacterized ORF; Ortholog of A. nidulans FGSC A4 : AN0409, A. niger CBS 513.88 : An01g04150, A. oryzae RIB40 : AO090003000840, A. niger ATCC 1015 : 196651-mRNA and Aspergillus wentii : Aspwe1_0103901			-0.257062	0.127049		0.627149	0.00332601	Up in veA |fc | < 1	0.818172	1.39e-06	Up in veA |fc | < 1	0.413366	0.00613274	Up in laeA |fc | < 1	0.39664	0.000477923	Up in laeA |fc | < 1
Afu1g04970	Uncharacterized ORF; Has domain(s) with predicted role in lipid metabolic process, metabolic process			-0.525956	0.00160587	Down in 37C |fc| < 1	-0.411137	0.0601866	Down in veA |fc| < 1	-0.0148737	0.950298		0.442782	0.00359049	Up in laeA |fc | < 1	0.956337	1.07e-11	Up in laeA |fc | < 1
Afu1g04980	Uncharacterized ORF; Ortholog of A. nidulans FGSC A4 : AN0407, A. niger CBS 513.88 : An01g04060, A. oryzae RIB40 : AO090003000835, A. niger ATCC 1015 : 46707-mRNA and Aspergillus wentii : Aspwe1_0151028			0.241833	0.206083		0.246706	0.313434		0.0587033	0.77046		0.178578	0.384517		0.0197337	0.917678
Afu1g04990	Uncharacterized ORF; Ortholog of A. nidulans FGSC A4 : AN0406, A. niger CBS 513.88 : An01g04080, A. oryzae RIB40 : AO090003000834, A. niger ATCC 1015 : 206141-mRNA and Aspergillus wentii : Aspwe1_0104266			-0.0150922	0.917571		0.679866	3.32e-05	Up in veA |fc | < 1	0.979233	5.32e-20	Up in veA |fc | < 1	0.326064	0.00461837	Up in laeA |fc | < 1	0.347234	9.95e-05	Up in laeA |fc | < 1
Afu1g05000	Uncharacterized ORF; Ortholog of A. nidulans FGSC A4 : AN0405, A. niger ATCC 1015 : 172299-mRNA, Aspergillus wentii : Aspwe1_0037521, Aspergillus sydowii : Aspsy1_0055250 and Aspergillus terreus NIH2624 : ATET_02569			0.135339	0.425886		-0.0752915	0.762595		-0.630409	0.000233958	Down in veA |fc| < 1	0.23643	0.207272		0.144752	0.329875
Afu1g05010	mfs56 Verified ORF; Putative MFS transporter; mutation causes increased azole sensitivity			0.046015	0.922014		0.682181	0.0646361	Up in veA |fc | < 1	0.786068	0.025884	Up in veA |fc | < 1	-0.574633	0.216515		0.159239	0.714232
Afu1g05020	Uncharacterized ORF; Putative sulfate transporter			-0.324794	0.00194744	Down in 37C |fc| < 1	-0.93604	3.75e-10	Down in veA |fc| < 1	-0.865372	2.39e-11	Down in veA |fc| < 1	0.543789	4.78e-09	Up in laeA |fc | < 1	1.02062	7.17e-40	Up in laeA
Afu1g05030	Uncharacterized ORF; Predicted DDE1 transposon-related ORF			NA	NA		NA	NA		NA	NA		NA	NA		NA	NA
Afu1g05040	Uncharacterized ORF; Ortholog(s) have ATPase activator activity, unfolded protein binding activity and role in 'de novo' protein folding, ER-associated protein catabolic process, protein refolding, protein targeting to ER, protein targeting to mitochondrion			-0.752115	5.3e-17	Down in 37C |fc| < 1	-0.203091	0.220816		1.12868	5e-30	Up in veA	0.351305	7.1e-05	Up in laeA |fc | < 1	0.77382	1.68e-27	Up in laeA |fc | < 1
Afu1g05050	Uncharacterized ORF; Ortholog(s) have cytosine deaminase activity, role in cytidine metabolic process, cytosine metabolic process, pyrimidine-containing compound salvage and cytoplasm, nucleus localization			-0.19924	0.37626		-0.953524	0.000131269	Down in veA |fc| < 1	-1.66136	8.86e-10	Down in veA	0.31968	0.118755		0.264828	0.196067
Afu1g05060	Uncharacterized ORF; Ortholog(s) have uroporphyrinogen decarboxylase activity, role in heme biosynthetic process and cytoplasm, nucleus localization			0.0374896	0.802131		-0.261961	0.217097		-1.01935	2.74e-15	Down in veA	0.897245	2.27e-15	Up in laeA |fc | < 1	0.366457	3.08e-05	Up in laeA |fc | < 1
Afu1g05070	Uncharacterized ORF; Ortholog of A. nidulans FGSC A4 : AN2735, A. niger CBS 513.88 : An01g04230, A. oryzae RIB40 : AO090003000804, A. niger ATCC 1015 : 55437-mRNA and Aspergillus wentii : Aspwe1_0129290			0.100941	0.696372		0.416471	0.0941767	Up in veA |fc | < 1	-0.41132	0.104477		0.534631	0.0107723	Up in laeA |fc | < 1	0.473934	0.0172513	Up in laeA |fc | < 1
Afu1g05080	Uncharacterized ORF; Putative 60S ribosomal protein P0; reacts with rabbit immunosera exposed to A. fumigatus conidia			0.324755	4.75e-05	Up in 37C |fc | < 1	1.42051	7.72e-25	Up in veA	1.31541	3.5e-54	Up in veA	-0.447573	2.25e-08	Down in laeA |fc| < 1	-1.02338	2.33e-85	Down in laeA
Afu1g05090	Uncharacterized ORF; Ortholog of A. fumigatus A1163 : AFUB_005440			-0.265612	0.713298		0.696822	0.247513		0.925449	0.144582		-4.56369	2.02e-05	Down in laeA	-2.61856	0.00227993	Down in laeA
Afu1g05100	Uncharacterized ORF; Ortholog of A. nidulans FGSC A4 : AN2736, A. niger CBS 513.88 : An01g04300, A. oryzae RIB40 : AO090003000806, A. niger ATCC 1015 : 46699-mRNA and Aspergillus wentii : Aspwe1_0169536			0.532984	0.000112898	Up in 37C |fc | < 1	0.254335	0.219286		-0.241645	0.115716		0.204639	0.216789		-0.283217	0.0308653	Down in laeA |fc| < 1
Afu1g05110	Uncharacterized ORF; Ortholog(s) have RNA binding, structural constituent of nuclear pore activity, role in mRNA export from nucleus, ribosomal large subunit export from nucleus and cytoplasm, nuclear RNA export factor complex, nuclear pore localization			-0.323413	0.0475515	Down in 37C |fc| < 1	1.3505	8.61e-16	Up in veA	2.04518	7.6e-52	Up in veA	0.096951	0.59256		0.540352	0.000148458	Up in laeA |fc | < 1
Afu1g05120	Uncharacterized ORF; Ortholog of A. nidulans FGSC A4 : AN2738, A. niger CBS 513.88 : An01g04320, A. oryzae RIB40 : AO090003000808, A. niger ATCC 1015 : 196625-mRNA and Aspergillus wentii : Aspwe1_0151061			0.528911	0.000134402	Up in 37C |fc | < 1	0.524423	0.00443354	Up in veA |fc | < 1	1.3458	9.42e-31	Up in veA	0.0945623	0.617623		-0.576524	8.75e-06	Down in laeA |fc| < 1
Afu1g05130	Uncharacterized ORF; Has domain(s) with predicted phospholipid binding activity			-0.767349	0.00462348	Down in 37C |fc| < 1	-0.515761	0.0294101	Down in veA |fc| < 1	0.176774	0.241268		-0.468311	0.0895488	Down in laeA |fc| < 1	0.114385	0.272628
Afu1g05140	Uncharacterized ORF; Ortholog of A. nidulans FGSC A4 : AN2750, A. niger CBS 513.88 : An01g04360, A. oryzae RIB40 : AO090003000810, A. niger ATCC 1015 : 170430-mRNA and Aspergillus wentii : Aspwe1_0181081			-0.438706	0.480547		0.557542	0.313526		2.13567	1.79e-06	Up in veA	-0.102984	0.88626		-0.788863	0.302435
Afu1g05150	Uncharacterized ORF; Has domain(s) with predicted nucleic acid binding, zinc ion binding activity and intracellular localization			0.372991	0.0802166	Up in 37C |fc | < 1	0.947357	5.4e-06	Up in veA |fc | < 1	1.27942	1.21e-14	Up in veA	-0.850778	0.000666452	Down in laeA |fc| < 1	-0.710487	0.000874719	Down in laeA |fc| < 1
Afu1g05160	Uncharacterized ORF; Ortholog(s) have RNA polymerase I activity, RNA polymerase II activity, RNA polymerase III activity, RNA-directed RNA polymerase activity			-0.0386806	0.855999		0.621257	0.00165148	Up in veA |fc | < 1	0.879678	1.31e-08	Up in veA |fc | < 1	0.585017	0.00024859	Up in laeA |fc | < 1	0.629045	6.47e-06	Up in laeA |fc | < 1
Afu1g05170	Uncharacterized ORF; Has domain(s) with predicted role in transmembrane transport and integral to membrane localization			-0.620585	0.00171282	Down in 37C |fc| < 1	0.463976	0.0288145	Up in veA |fc | < 1	1.31429	2.24e-12	Up in veA	-0.187938	0.392257		-0.186019	0.467497
Afu1g05180	Uncharacterized ORF; Ortholog(s) have peptide alpha-N-acetyltransferase activity, role in N-terminal peptidyl-methionine acetylation, cytoskeleton organization, mitochondrion inheritance and NatB complex localization			0.391675	0.101022		0.50025	0.0590136	Up in veA |fc | < 1	0.356753	0.118175		0.335061	0.194489		-0.160482	0.503201
Afu1g05190	Uncharacterized ORF; Ortholog of A. nidulans FGSC A4 : AN2744, A. niger CBS 513.88 : An01g04420, A. oryzae RIB40 : AO090003000815, A. niger ATCC 1015 : 55430-mRNA and Aspergillus wentii : Aspwe1_0049622			1.21884	1.07e-46	Up in 37C	-0.0613291	0.770084		-1.43606	1.28e-46	Down in veA	0.528465	3.94e-08	Up in laeA |fc | < 1	-0.812474	7.19e-34	Down in laeA |fc| < 1
Afu1g05200	tif32 Uncharacterized ORF; Eukaryotic translation initiation factor 3 subunit A			-0.229283	0.0517754	Down in 37C |fc| < 1	1.26191	5.76e-17	Up in veA	1.88725	3.47e-68	Up in veA	-0.0307955	0.820866		0.19025	0.0298892	Up in laeA |fc | < 1
Afu1g05210	gpgA Verified ORF; G protein-coupled receptor gamma subunit; required for gliotoxin production			0.175532	0.461621		-0.690015	0.00840903	Down in veA |fc| < 1	-0.956419	0.000163782	Down in veA |fc| < 1	0.932927	2.57e-07	Up in laeA |fc | < 1	0.548369	0.00247803	Up in laeA |fc | < 1
Afu1g05220	Uncharacterized ORF; Has domain(s) with predicted selenium binding activity and role in cell redox homeostasis			0.308231	0.0489802	Up in 37C |fc | < 1	0.163621	0.482399		-0.153315	0.36451		0.576282	5.18e-05	Up in laeA |fc | < 1	0.0291832	0.853915
Afu1g05230	pdeB Uncharacterized ORF; Predicted 3',5'-cyclic-AMP phosphodiesterase			0.0529771	0.777817		0.32624	0.116058		0.406689	0.00719844	Up in veA |fc | < 1	0.272838	0.0732538	Up in laeA |fc | < 1	0.480102	6.25e-05	Up in laeA |fc | < 1
Afu1g05240	Uncharacterized ORF; Ortholog(s) have DNA binding, ubiquitin-protein ligase activity, role in histone catabolic process, histone ubiquitination and Snt2C complex, cytoplasm localization			-0.220992	0.215237		0.515206	0.0269544	Up in veA |fc | < 1	0.873068	1.54e-09	Up in veA |fc | < 1	-0.27538	0.12591		0.184069	0.200577
Afu1g05260	Uncharacterized ORF; Has domain(s) with predicted ATP binding, ATP-dependent helicase activity, helicase activity, nucleic acid binding activity			-0.904516	1.66e-08	Down in 37C |fc| < 1	0.228724	0.286844		0.261184	0.222065		0.121297	0.489422		1.26052	4.23e-18	Up in laeA
Afu1g05270	Uncharacterized ORF; Has domain(s) with predicted phosphoric diester hydrolase activity and role in lipid metabolic process			1.41552	2.66e-26	Up in 37C	-0.531876	0.035216	Down in veA |fc| < 1	-2.45264	8e-46	Down in veA	0.647666	0.000267791	Up in laeA |fc | < 1	-0.429286	0.000390576	Down in laeA |fc| < 1
Afu1g05280	Uncharacterized ORF; Ortholog(s) have GTPase binding, protein anchor activity, role in late endosome to vacuole transport via multivesicular body sorting pathway, protein targeting to vacuole and CORVET complex, late endosome, membrane localization			-0.136652	0.502299		0.32996	0.19738		0.661038	6.14e-05	Up in veA |fc | < 1	0.142667	0.474125		0.161579	0.371581
Afu1g05290	eng3 Uncharacterized ORF; Has domain(s) with predicted hydrolase activity, hydrolyzing O-glycosyl compounds activity and role in carbohydrate metabolic process			0.657483	0.000843908	Up in 37C |fc | < 1	-1.5224	9.21e-08	Down in veA	-3.59524	3.21e-30	Down in veA	0.150909	0.56162		-0.419862	0.0276313	Down in laeA |fc| < 1
Afu1g05300	Uncharacterized ORF; Ortholog of A. nidulans FGSC A4 : AN0246, A. niger CBS 513.88 : An01g04570, A. oryzae RIB40 : AO090003000826, A. niger ATCC 1015 : 119367-mRNA and Aspergillus wentii : Aspwe1_0049630			0.141114	0.432067		-0.426852	0.0466834	Down in veA |fc| < 1	-0.380732	0.0329791	Down in veA |fc| < 1	0.459396	0.00308791	Up in laeA |fc | < 1	0.492208	0.000198924	Up in laeA |fc | < 1
Afu1g05310	Uncharacterized ORF; Ortholog(s) have role in ribosomal small subunit biogenesis and 90S preribosome, nucleolus localization			-0.269693	0.100341		1.34862	3.64e-17	Up in veA	2.06618	8.47e-61	Up in veA	-0.16142	0.357263		0.199879	0.21697
Afu1g05320	Uncharacterized ORF; Has domain(s) with predicted electron carrier activity, protein disulfide oxidoreductase activity and role in cell redox homeostasis, glycerol ether metabolic process			0.870929	2.1e-10	Up in 37C |fc | < 1	0.974298	1.61e-07	Up in veA |fc | < 1	2.06663	3.21e-82	Up in veA	0.21507	0.213925		-0.683987	3.11e-11	Down in laeA |fc| < 1
Afu1g05330	Uncharacterized ORF; Ortholog of A. nidulans FGSC A4 : AN0249, A. niger CBS 513.88 : An01g04610, A. oryzae RIB40 : AO090003000830, A. niger ATCC 1015 : 46685-mRNA and Aspergillus wentii : Aspwe1_0037571			-0.241967	0.333947		0.188237	0.510605		0.901843	2.89e-05	Up in veA |fc | < 1	0.0201101	0.944588		0.441287	0.0496909	Up in laeA |fc | < 1
Afu1g05340	Uncharacterized ORF; 40S ribosomal protein S19			0.640195	5.3e-11	Up in 37C |fc | < 1	1.35639	3.29e-13	Up in veA	1.17724	4.95e-38	Up in veA	0.358191	0.000731225	Up in laeA |fc | < 1	-0.215749	0.00659806	Down in laeA |fc| < 1
Afu1g05350	Uncharacterized ORF; Ortholog of A. nidulans FGSC A4 : AN4061, A. niger CBS 513.88 : An07g05870, An18g04190, A. oryzae RIB40 : AO090009000411, A. niger ATCC 1015 : 187103-mRNA and Aspergillus wentii : Aspwe1_0037258			-0.0105385	0.97571		-0.480481	0.135018		-1.18357	0.000149427	Down in veA	-0.239949	0.440292		-0.441199	0.10857
Afu1g05360	Uncharacterized ORF; Has domain(s) with predicted catalytic activity and role in metabolic process			-0.0599225	0.82064		-0.328845	0.231402		-0.730944	0.00487162	Down in veA |fc| < 1	-0.0235127	0.933836		0.439395	0.0281263	Up in laeA |fc | < 1
Afu1g05370	Uncharacterized ORF; Ortholog of A. nidulans FGSC A4 : AN4062, A. niger CBS 513.88 : An18g04210, A. oryzae RIB40 : AO090009000407, A. niger ATCC 1015 : 42867-mRNA and Aspergillus wentii : Aspwe1_0104515			-0.290341	0.0490494	Down in 37C |fc| < 1	0.903156	1.25e-07	Up in veA |fc | < 1	0.895806	2.15e-10	Up in veA |fc | < 1	0.12114	0.431098		0.204787	0.159813
Afu1g05380	Uncharacterized ORF; Ortholog of A. nidulans FGSC A4 : AN4063, A. niger ATCC 1015 : 42868-mRNA, Aspergillus wentii : Aspwe1_0037253, Aspergillus versicolor : Aspve1_0054332 and Aspergillus zonatus : Aspzo1_0015118			0.75922	3.3e-09	Up in 37C |fc | < 1	0.34941	0.0764092	Up in veA |fc | < 1	0.259838	0.0556392	Up in veA |fc | < 1	-0.339004	0.044788	Down in laeA |fc| < 1	-0.53848	1.79e-05	Down in laeA |fc| < 1
Afu1g05390	Uncharacterized ORF; Ortholog(s) have ATP:ADP antiporter activity and role in ADP transport, ATP transport, aerobic respiration, anaerobic respiration, apoptotic process, heme transport, mitochondrial transport, transmembrane transport			0.138636	0.188457		0.386193	0.016918	Up in veA |fc | < 1	0.655491	6.65e-09	Up in veA |fc | < 1	0.497157	3.42e-08	Up in laeA |fc | < 1	0.132237	0.0372022	Up in laeA |fc | < 1
Afu1g05400	Uncharacterized ORF; Ortholog of A. fumigatus A1163 : AFUB_005750			-0.426128	0.612772		0.15058	0.875608		1.27744	0.109652		-1.79037	0.0950762	Down in laeA	-1.62134	0.124501
Afu1g05410	Uncharacterized ORF; Ortholog of A. nidulans FGSC A4 : AN4065, AN7503, A. fumigatus Af293 : Afu2g05420, A. niger CBS 513.88 : An11g09310, An18g04230 and A. oryzae RIB40 : AO090001000653, AO090009000402			-0.577954	0.000579834	Down in 37C |fc| < 1	1.48283	1.13e-19	Up in veA	2.23718	3.02e-59	Up in veA	-0.325694	0.069526	Down in laeA |fc| < 1	0.554493	0.000642768	Up in laeA |fc | < 1
Afu1g05420	Uncharacterized ORF; Has domain(s) with predicted phospholipid binding activity			-0.323495	0.0208758	Down in 37C |fc| < 1	-0.22187	0.276394		0.286508	0.0624094	Up in veA |fc | < 1	0.348932	0.00984465	Up in laeA |fc | < 1	0.990005	2.87e-20	Up in laeA |fc | < 1
Afu1g05430	Uncharacterized ORF; Ortholog of A. nidulans FGSC A4 : AN4067, A. niger ATCC 1015 : 137492-mRNA, Aspergillus wentii : Aspwe1_0375062, Aspergillus versicolor : Aspve1_0085507 and Aspergillus zonatus : Aspzo1_1740373			-0.126278	0.74267		1.64387	2.41e-11	Up in veA	2.2532	3.18e-23	Up in veA	-0.772861	0.0438705	Down in laeA |fc| < 1	-0.0696412	0.866681
Afu1g05440	Uncharacterized ORF; Ortholog(s) have role in UDP-galactose transport, UDP-glucose transport			0.372757	0.0712312	Up in 37C |fc | < 1	0.836523	8.49e-05	Up in veA |fc | < 1	1.71568	3.69e-28	Up in veA	-0.121537	0.616424		-0.593472	0.00344167	Down in laeA |fc| < 1
Afu1g05450	par1 Uncharacterized ORF; Parvulin-like peptidyl-prolyl cis-trans isomerase			0.392033	0.0250958	Up in 37C |fc | < 1	0.40948	0.077762	Up in veA |fc | < 1	0.293564	0.110617		1.02428	7.27e-13	Up in laeA	0.518702	0.000225776	Up in laeA |fc | < 1
Afu1g05460	Uncharacterized ORF; Has domain(s) with predicted oxidoreductase activity, acting on paired donors, with incorporation or reduction of molecular oxygen, 2-oxoglutarate as one donor, and incorporation of one atom each of oxygen into both donors activity			0.448123	0.0293721	Up in 37C |fc | < 1	0.653663	0.00502205	Up in veA |fc | < 1	0.789912	1.03e-05	Up in veA |fc | < 1	0.679398	0.000418395	Up in laeA |fc | < 1	0.662714	5.5e-05	Up in laeA |fc | < 1
Afu1g05470	Uncharacterized ORF; Ortholog(s) have role in dolichol biosynthetic process, dolichol-linked oligosaccharide biosynthetic process, polyprenol catabolic process, pseudohyphal growth			-0.014116	0.95944		-0.209648	0.492978		-0.259055	0.292535		-0.995342	5.11e-05	Down in laeA |fc| < 1	-0.896401	8.81e-05	Down in laeA |fc| < 1
Afu1g05480	Uncharacterized ORF; Predicted DDE1 transposon-related ORF			NA	NA		NA	NA		0.50895	NA		NA	NA		NA	NA
Afu1g05490	Uncharacterized ORF; Ortholog of A. nidulans FGSC A4 : AN4072, A. niger CBS 513.88 : An18g04300, A. oryzae RIB40 : AO090009000396, A. niger ATCC 1015 : 56801-mRNA and Aspergillus wentii : Aspwe1_0169302			-0.575516	6.61e-08	Down in 37C |fc| < 1	0.488989	0.00254153	Up in veA |fc | < 1	0.872953	2e-12	Up in veA |fc | < 1	0.180476	0.0962746	Up in laeA |fc | < 1	0.709879	7.68e-17	Up in laeA |fc | < 1
Afu1g05500	Uncharacterized ORF; 40S ribosomal protein S12			0.463035	2.02e-06	Up in 37C |fc | < 1	1.22569	2.74e-13	Up in veA	1.20304	2.39e-40	Up in veA	0.558965	1.59e-08	Up in laeA |fc | < 1	0.00708834	0.936294
Afu1g05510	Uncharacterized ORF; Ortholog of A. nidulans FGSC A4 : AN4074, A. niger CBS 513.88 : An18g04320, A. oryzae RIB40 : AO090009000394, A. niger ATCC 1015 : 187754-mRNA and Aspergillus wentii : Aspwe1_0374837			-0.0659385	0.6994		0.049036	0.840907		0.0771668	0.650863		-0.0822545	0.643258		-0.022487	0.889829
Afu1g05520	Uncharacterized ORF; Has domain(s) with predicted catalytic activity and role in metabolic process			-0.427609	0.0415048	Down in 37C |fc| < 1	-0.787649	0.00235567	Down in veA |fc| < 1	-1.92786	2.47e-10	Down in veA	0.158482	0.471895		0.22578	0.321344
Afu1g05530	Uncharacterized ORF; Ortholog(s) have nicotinamide riboside hydrolase activity, nicotinic acid riboside hydrolase activity, uridine nucleosidase activity			0.454971	0.00614411	Up in 37C |fc | < 1	0.27206	0.233388		-0.266815	0.171739		0.0976963	0.662645		0.0695426	0.681414
Afu1g05540	Uncharacterized ORF; Ortholog of Aspergillus glaucus : Aspgl1_0023579, N. fischeri NRRL 181 : NFIA_019230, Aspergillus flavus NRRL 3357 : AFL2T_10295, A. clavatus NRRL 1 : ACLA_029130 and Aspergillus sydowii : Aspsy1_0044595			0.451656	0.000646498	Up in 37C |fc | < 1	-0.54659	0.00514637	Down in veA |fc| < 1	-0.926615	5.11e-10	Down in veA |fc| < 1	-0.376052	0.0149286	Down in laeA |fc| < 1	-0.741471	1.61e-09	Down in laeA |fc| < 1
Afu1g05550	Uncharacterized ORF; Has domain(s) with predicted DNA binding activity			0.537673	0.00357464	Up in 37C |fc | < 1	-1.41732	2.18e-08	Down in veA	-1.38125	1.89e-09	Down in veA	-0.0909233	0.709459		-0.625684	0.000469642	Down in laeA |fc| < 1
Afu1g05560	Uncharacterized ORF; Ortholog(s) have role in cytoplasmic translation and cytoplasm, polysomal ribosome, polysome localization			-0.304191	0.0356456	Down in 37C |fc| < 1	0.630192	0.000176754	Up in veA |fc | < 1	1.71502	2.39e-44	Up in veA	0.0759528	0.62792		0.258141	0.0614255	Up in laeA |fc | < 1
Afu1g05570	Uncharacterized ORF; Cysteine dioxygenase; SrbA-regulated during hypoxia			0.636385	0.0243996	Up in 37C |fc | < 1	-0.536391	0.169286		-0.258397	0.423067		-0.411933	0.287001		-1.06421	0.000438184	Down in laeA
Afu1g05580	Uncharacterized ORF; Has domain(s) with predicted transferase activity, transferring glycosyl groups activity			0.304939	0.0266617	Up in 37C |fc | < 1	-0.781678	2.71e-05	Down in veA |fc| < 1	-1.7696	4.91e-27	Down in veA	0.24256	0.0953824	Up in laeA |fc | < 1	-0.158499	0.219634
Afu1g05590	Uncharacterized ORF; Ortholog of A. nidulans FGSC A4 : AN4083, A. niger CBS 513.88 : An18g04430, A. oryzae RIB40 : AO090009000382, A. niger ATCC 1015 : 49900-mRNA and Aspergillus wentii : Aspwe1_0169293			-0.0975723	0.575827		0.439132	0.0184735	Up in veA |fc | < 1	0.227449	0.184846		0.831834	9.33e-11	Up in laeA |fc | < 1	1.08783	5.6e-23	Up in laeA
Afu1g05595	Uncharacterized ORF; Ortholog of A. nidulans FGSC A4 : AN4084, A. niger CBS 513.88 : An18g04440, A. oryzae RIB40 : AO090009000381, A. niger ATCC 1015 : 42889-mRNA and Aspergillus wentii : Aspwe1_0025280			0.080827	0.632799		-1.02184	5.34e-08	Down in veA	-1.30375	6.07e-15	Down in veA	0.162086	0.303962		-0.110064	0.446001
Afu1g05600	Uncharacterized ORF; Ortholog of A. fumigatus A1163 : AFUB_005950			-0.433606	NA		-0.926099	0.353757		-0.63935	0.60759		-0.0719642	0.948855		0.486557	0.634166
Afu1g05610	Verified ORF; Putative protein phosphotase 2a 65kd regulatory subunit; conidia-enriched protein; protein induced by heat shock			0.207534	0.0278776	Up in 37C |fc | < 1	-0.284022	0.0719794	Down in veA |fc| < 1	-0.826814	4.08e-16	Down in veA |fc| < 1	-0.0319551	0.781599		-0.248468	0.000336499	Down in laeA |fc| < 1
Afu1g05620	Uncharacterized ORF; Ortholog(s) have phenylalanine-tRNA ligase activity, role in phenylalanyl-tRNA aminoacylation and phenylalanine-tRNA ligase complex localization			0.443453	1.09e-06	Up in 37C |fc | < 1	1.09932	4.87e-16	Up in veA	1.07405	6.75e-32	Up in veA	-0.164881	0.1183		-0.477961	6.94e-11	Down in laeA |fc| < 1
Afu1g05630	Uncharacterized ORF; 40S ribosomal protein S3			0.64589	5.49e-14	Up in 37C |fc | < 1	1.2134	8.44e-15	Up in veA	1.2086	1.05e-41	Up in veA	0.242123	0.013715	Up in laeA |fc | < 1	-0.340201	3.03e-09	Down in laeA |fc| < 1
Afu1g05640	Uncharacterized ORF; Has domain(s) with predicted phosphatase activity and role in dephosphorylation			-0.177394	0.171459		0.101635	0.617722		0.229106	0.0867519	Up in veA |fc | < 1	0.235617	0.0451593	Up in laeA |fc | < 1	0.369933	0.000249657	Up in laeA |fc | < 1
Afu1g05650	Uncharacterized ORF; Ortholog of A. nidulans FGSC A4 : AN12323, A. niger CBS 513.88 : An18g03335, A. oryzae RIB40 : AO090009000372, N. fischeri NRRL 181 : NFIA_019100 and A. clavatus NRRL 1 : ACLA_028980			-0.248433	0.253572		0.0756909	0.794726		0.828013	1.07e-05	Up in veA |fc | < 1	-0.137045	0.559646		0.142744	0.510523
Afu1g05655	Uncharacterized ORF; Ortholog of A. nidulans FGSC A4 : AN12324, A. niger CBS 513.88 : An18g03340, N. fischeri NRRL 181 : NFIA_019090, A. clavatus NRRL 1 : ACLA_028970 and Aspergillus wentii : Aspwe1_0037222			0.126227	0.40876		0.0930336	0.685681		-0.507313	0.000946617	Down in veA |fc| < 1	-0.0703322	0.67551		-0.19439	0.132362
Afu1g05660	Uncharacterized ORF; Ortholog of A. nidulans FGSC A4 : AN9533, A. niger CBS 513.88 : An18g03350, A. oryzae RIB40 : AO090009000370, A. niger ATCC 1015 : 42807-mRNA and Aspergillus wentii : Aspwe1_0169285			0.130858	0.599464		1.12828	2.88e-08	Up in veA	1.04013	5.71e-08	Up in veA	0.0558836	0.842796		0.122932	0.594489
Afu1g05670	Uncharacterized ORF; Ortholog of A. nidulans FGSC A4 : AN12461, A. niger CBS 513.88 : An18g03360, A. oryzae RIB40 : AO090009000369, A. niger ATCC 1015 : 42808-mRNA and Aspergillus wentii : Aspwe1_0169284			0.567069	0.147124		-0.734766	0.157459		-2.24826	8.87e-06	Down in veA	0.234925	0.63193		0.264679	0.478574
Afu1g05680	Uncharacterized ORF; Protein of unknown function; calcium induced			-0.0408857	0.850511		0.910198	7.65e-05	Up in veA |fc | < 1	0.783732	8.81e-07	Up in veA |fc | < 1	0.302577	0.0914726	Up in laeA |fc | < 1	0.508378	0.000183206	Up in laeA |fc | < 1
Afu1g05690	Uncharacterized ORF; Ortholog of A. nidulans FGSC A4 : AN4089, A. niger CBS 513.88 : An18g03450, A. oryzae RIB40 : AO090009000365, A. niger ATCC 1015 : 211963-mRNA and Aspergillus wentii : Aspwe1_0104096			-0.778735	0.000267889	Down in 37C |fc| < 1	-0.0934238	0.750513		0.17385	0.546616		-0.770458	0.000525206	Down in laeA |fc| < 1	-0.0750834	0.803368
Afu1g05700	Uncharacterized ORF; Ortholog of A. nidulans FGSC A4 : AN4090, A. niger CBS 513.88 : An18g03460, A. niger ATCC 1015 : 128404-mRNA, Aspergillus wentii : Aspwe1_0169281 and Aspergillus sydowii : Aspsy1_0057644			-0.223948	0.412583		0.349359	0.207617		0.463647	0.0664345	Up in veA |fc | < 1	0.192824	0.474125		0.559698	0.0152439	Up in laeA |fc | < 1
Afu1g05710	Uncharacterized ORF; Ortholog(s) have tRNA-specific adenosine-37 deaminase activity, role in tRNA modification and nucleus localization			0.189527	0.606487		0.135019	0.756093		0.0819246	0.841241		-0.0950844	0.824427		-0.135127	0.719384
Afu1g05720	erg24B Uncharacterized ORF; Putative c-14 sterol reductase with a predicted role in ergosterol biosynthesis; repressed by exposure to artemisinin; SrbA-regulated during hypoxia			0.0945297	0.705928		-0.857037	0.00124641	Down in veA |fc| < 1	-1.45853	5.59e-08	Down in veA	0.262101	0.261122		0.27041	0.196532
Afu1g05730	Uncharacterized ORF; Ortholog of A. nidulans FGSC A4 : AN4095, A. niger CBS 513.88 : An18g03490, A. oryzae RIB40 : AO090009000361, A. niger ATCC 1015 : 202429-mRNA and Aspergillus wentii : Aspwe1_0128798			0.128289	0.440997		-0.638398	0.00160609	Down in veA |fc| < 1	-0.550959	0.00231339	Down in veA |fc| < 1	0.453128	0.00144824	Up in laeA |fc | < 1	0.471875	0.000116125	Up in laeA |fc | < 1
Afu1g05740	Uncharacterized ORF; Has domain(s) with predicted DNA binding, sequence-specific DNA binding RNA polymerase II transcription factor activity, sequence-specific DNA binding transcription factor activity, zinc ion binding activity			0.0737742	0.747233		-0.038994	0.899248		0.216944	0.277907		-0.178919	0.435321		0.0641389	0.76782
Afu1g05745	Uncharacterized ORF; Ortholog of A. nidulans FGSC A4 : AN12094, A. niger CBS 513.88 : An18g03540, A. oryzae RIB40 : AO090009000359, A. niger ATCC 1015 : 187254-mRNA and Aspergillus wentii : Aspwe1_0169275			-0.521316	0.0334843	Down in 37C |fc| < 1	-1.47492	5.85e-07	Down in veA	-1.73401	1.88e-06	Down in veA	-0.475222	0.0790129	Down in laeA |fc| < 1	0.0702009	0.822807
Afu1g05750	Uncharacterized ORF; Has domain(s) with predicted sequence-specific DNA binding, sequence-specific DNA binding transcription factor activity and role in regulation of transcription, DNA-dependent			-1.26432	0.00014548	Down in 37C	0.0675862	0.8687		1.2389	0.000796482	Up in veA	0.0826728	0.798948		1.55166	1.29e-06	Up in laeA
Afu1g05760	Uncharacterized ORF; Putative arsenite efflux transporter; predicted gene pair with AFUA_5G15010			0.121109	0.880472		0.820797	0.236889		0.1521	0.858773		-1.76502	0.079774	Down in laeA	-1.27205	0.152758
Afu1g05770	exg12 Verified ORF; Secreted beta-glucosidase; predicted secretory signal sequence; fibrinogen-binding			-0.53335	0.000171743	Down in 37C |fc| < 1	0.139891	0.50143		0.206976	0.23415		-0.603391	5.48e-05	Down in laeA |fc| < 1	0.648688	4.99e-07	Up in laeA |fc | < 1
Afu1g05780	Uncharacterized ORF; Ortholog of A. nidulans FGSC A4 : AN4191, A. niger CBS 513.88 : An18g03720, Aspergillus wentii : Aspwe1_0170107, Aspergillus versicolor : Aspve1_0031814 and Aspergillus terreus NIH2624 : ATET_03043			1.41155	0.0014906	Up in 37C	-0.405021	0.598847		-0.411894	0.364171		0.439424	0.510589		-0.956867	0.0315596	Down in laeA |fc| < 1
Afu1g05790	Uncharacterized ORF; Putative GPI-anchored protein			2.93865	0	Up in 37C	-2.18709	3.04e-47	Down in veA	-3.8154	0	Down in veA	0.752034	6.5e-19	Up in laeA |fc | < 1	-1.39126	3.1e-248	Down in laeA
Afu1g05800	mkk2 Verified ORF; Putative mitogen-activated protein kinase kinase (MAPKK); essential for cell wall integrity signaling; calcium induced			0.525194	1.19e-06	Up in 37C |fc | < 1	0.0484414	0.82664		-1.13096	9.25e-19	Down in veA	0.649316	8.23e-10	Up in laeA |fc | < 1	0.0596518	0.489417
Afu1g05810	Uncharacterized ORF; Ortholog of A. nidulans FGSC A4 : AN4188, A. niger CBS 513.88 : An18g03755, A. oryzae RIB40 : AO090009000348, A. niger ATCC 1015 : 42831-mRNA and Aspergillus wentii : Aspwe1_0170104			0.562179	2.68e-05	Up in 37C |fc | < 1	-0.00336699	0.989543		-0.488223	0.0013414	Down in veA |fc| < 1	0.273989	0.0754121	Up in laeA |fc | < 1	-0.149626	0.241314
Afu1g05820	Uncharacterized ORF; Ortholog of A. nidulans FGSC A4 : AN10525, A. niger ATCC 1015 : 143807-mRNA, Aspergillus wentii : Aspwe1_0152132, Aspergillus versicolor : Aspve1_0138953 and Aspergillus zonatus : Aspzo1_0094255			0.738908	4.08e-06	Up in 37C |fc | < 1	-0.0936787	0.75711		-0.74111	3.26e-05	Down in veA |fc| < 1	0.753942	5e-06	Up in laeA |fc | < 1	-0.061921	0.703038
Afu1g05830	Uncharacterized ORF; Ortholog(s) have extracellular region localization			-0.46752	0.00353273	Down in 37C |fc| < 1	0.252544	0.318629		0.948893	4.93e-10	Up in veA |fc | < 1	0.461613	0.0014416	Up in laeA |fc | < 1	1.10729	1.25e-21	Up in laeA
Afu1g05840	Uncharacterized ORF; Ortholog of A. nidulans FGSC A4 : AN4112, A. niger CBS 513.88 : An18g03610, A. oryzae RIB40 : AO090009000350, A. niger ATCC 1015 : 131259-mRNA and Aspergillus wentii : Aspwe1_0038192			0.197268	0.28481		-0.395208	0.0833638	Down in veA |fc| < 1	-0.624275	0.000643466	Down in veA |fc| < 1	-0.522336	0.00562615	Down in laeA |fc| < 1	-0.514694	0.00188549	Down in laeA |fc| < 1
Afu1g05850	Uncharacterized ORF; Has domain(s) with predicted role in response to antibiotic			-0.295731	0.655709		-0.787293	0.261883		-0.485857	0.541277		-2.20847	0.0069147	Down in laeA	-1.40069	0.0794726	Down in laeA
Afu1g05860	Uncharacterized ORF; Ortholog of A. nidulans FGSC A4 : AN4104, A. niger CBS 513.88 : An18g03590, A. oryzae RIB40 : AO090009000354, A. niger ATCC 1015 : 124341-mRNA and Aspergillus wentii : Aspwe1_0026045			-0.520906	0.348944		-0.366625	0.553064		-0.158227	0.829649		-1.69192	0.0102169	Down in laeA	-1.14219	0.122061
Afu1g05870	Uncharacterized ORF; Putative phospholipid biosynthesis protein; induced by exposure to artemisinin			-0.282819	0.108626		-0.0733193	0.775564		-0.0350447	0.875704		0.421287	0.00765744	Up in laeA |fc | < 1	0.207821	0.237132
Afu1g05880	Uncharacterized ORF; Ortholog of A. fumigatus A1163 : AFUB_006270			NA	NA		0.51177	NA		0.50895	NA		NA	NA		NA	NA
Afu1g05890	Uncharacterized ORF; Ortholog of A. fumigatus A1163 : AFUB_006280			0.4168	NA		NA	NA		-0.805038	NA		NA	NA		-0.632258	NA
Afu1g05900	Uncharacterized ORF; Has domain(s) with predicted heat shock protein binding, unfolded protein binding activity and role in protein folding			-0.898583	1.28e-14	Down in 37C |fc| < 1	0.0425646	0.874997		1.1933	8.97e-23	Up in veA	-0.0399188	0.784723		0.709911	2.79e-12	Up in laeA |fc | < 1
Afu1g05910	Uncharacterized ORF; Ortholog of N. fischeri NRRL 181 : NFIA_018810, A. clavatus NRRL 1 : ACLA_028690 and A. fumigatus A1163 : AFUB_006300			-0.209817	0.213294		-0.5657	0.00502387	Down in veA |fc| < 1	-0.497797	0.00902076	Down in veA |fc| < 1	-0.451663	0.00663247	Down in laeA |fc| < 1	-0.21727	0.212583
Afu1g05920	Uncharacterized ORF; Ortholog of A. nidulans FGSC A4 : AN4193, A. niger CBS 513.88 : An18g03670, A. oryzae RIB40 : AO090120000081, A. niger ATCC 1015 : 42826-mRNA and Aspergillus wentii : Aspwe1_0038204			0.400041	0.00230285	Up in 37C |fc | < 1	0.223803	0.261883		-0.786604	2.12e-08	Down in veA |fc| < 1	0.866867	1.93e-13	Up in laeA |fc | < 1	0.487273	1.06e-05	Up in laeA |fc | < 1
Afu1g05930	Uncharacterized ORF; Ortholog(s) have protein serine/threonine kinase activity, role in actin filament organization, protein phosphorylation, regulation of endocytosis and actin cortical patch, mating projection tip localization			-0.16807	0.17497		0.208572	0.235221		0.233477	0.0645422	Up in veA |fc | < 1	0.228109	0.0525512	Up in laeA |fc | < 1	0.341445	0.000588926	Up in laeA |fc | < 1
Afu1g05940	Uncharacterized ORF; Ortholog(s) have role in negative regulation of transcription from RNA polymerase II promoter, positive regulation of transcription from RNA polymerase II promoter and core mediator complex localization			0.184652	0.456203		0.319469	0.236617		-0.0579369	0.846594		0.336152	0.171478		0.0986052	0.679423
Afu1g05950	Uncharacterized ORF; Ortholog of A. nidulans FGSC A4 : AN4199, A. niger CBS 513.88 : An18g03630, A. oryzae RIB40 : AO090011000091, A. niger ATCC 1015 : 135136-mRNA and Aspergillus wentii : Aspwe1_0038208, Aspwe1_0110054			0.707987	0.000685093	Up in 37C |fc | < 1	0.880471	0.000607435	Up in veA |fc | < 1	0.606217	0.000998175	Up in veA |fc | < 1	-0.187518	0.535662		-0.587568	0.00386264	Down in laeA |fc| < 1
Afu1g05960	Uncharacterized ORF; Peptidase family M28 family protein; predicted signal sequence for secretion; induced by growth on BSA as a sole nitrogen source			0.45113	0.00148203	Up in 37C |fc | < 1	-0.409159	0.0483561	Down in veA |fc| < 1	-1.60891	6.23e-21	Down in veA	-0.150095	0.413238		-0.502123	0.000144419	Down in laeA |fc| < 1
Afu1g05970	Uncharacterized ORF; Ortholog(s) have role in ascospore formation and SCF ubiquitin ligase complex localization			0.266293	0.0435324	Up in 37C |fc | < 1	0.233745	0.233846		0.405051	0.00305338	Up in veA |fc | < 1	0.178945	0.201916		0.0462208	0.714611
Afu1g05980	Uncharacterized ORF; Putative AMP-binding domain protein; transcript up-regulated in conidia exposed to neutrophils			-0.707178	0.00385899	Down in 37C |fc| < 1	-0.727471	0.00787646	Down in veA |fc| < 1	-1.72219	5.35e-06	Down in veA	-1.1037	2.46e-05	Down in laeA	-0.0796038	0.816248
Afu1g05990	Uncharacterized ORF; Ribosomal protein L16a			0.281727	0.00502376	Up in 37C |fc | < 1	1.31879	2.04e-17	Up in veA	1.57352	3.1e-67	Up in veA	0.0105419	0.936616		-0.245238	1.42e-05	Down in laeA |fc| < 1
Afu1g06000	Uncharacterized ORF; Has domain(s) with predicted hydrolase activity			-0.366551	0.499199		2.60536	1.96e-19	Up in veA	1.87915	1.17e-06	Up in veA	-1.1578	0.0531876	Down in laeA	0.414927	0.466201
Afu1g06010	Uncharacterized ORF; Predicted DDE1 transposon-related ORF			-0.34952	NA		-0.457901	NA		NA	NA		-0.658638	NA		NA	NA
Afu1g06020	Uncharacterized ORF; Has domain(s) with predicted heat shock protein binding, unfolded protein binding activity and role in protein folding			-0.7475	8.72e-08	Down in 37C |fc| < 1	-1.25394	5.95e-12	Down in veA	-0.631613	0.000358272	Down in veA |fc| < 1	-1.02713	2.66e-13	Down in laeA	-0.532471	0.000220697	Down in laeA |fc| < 1
Afu1g06030	Uncharacterized ORF; Has domain(s) with predicted protein transporter activity and role in intracellular protein transport, protein transport, vesicle-mediated transport			0.154204	0.22359		0.115877	0.582228		0.196191	0.118192		0.71553	1.25e-11	Up in laeA |fc | < 1	0.575903	3.4e-12	Up in laeA |fc | < 1
Afu1g06040	Uncharacterized ORF; Putative sterol o-acyltransferase; transcript downregulated in response to voriconazole			0.0591981	0.788105		-0.253631	0.316544		-0.359211	0.0839993	Down in veA |fc| < 1	-0.634185	0.00225062	Down in laeA |fc| < 1	-0.400294	0.0332544	Down in laeA |fc| < 1
Afu1g06050	Uncharacterized ORF; Has domain(s) with predicted sugar:hydrogen symporter activity, role in carbohydrate transport and Golgi membrane, integral to membrane localization			-0.118793	0.441591		-0.705466	9.43e-05	Down in veA |fc| < 1	-1.62565	1.75e-20	Down in veA	0.223281	0.116562		-0.0838866	0.568551
Afu1g06060	Uncharacterized ORF; Has domain(s) with predicted RNA polymerase II transcription cofactor activity, role in regulation of transcription from RNA polymerase II promoter and mediator complex localization			-0.757163	2.29e-08	Down in 37C |fc| < 1	-0.00282717	0.992983		0.572884	8.03e-05	Up in veA |fc | < 1	-0.297908	0.0421956	Down in laeA |fc| < 1	0.389138	4.35e-05	Up in laeA |fc | < 1
Afu1g06071	Uncharacterized ORF; Ortholog of A. nidulans FGSC A4 : AN12104, A. niger CBS 513.88 : An18g04730, A. oryzae RIB40 : AO090009000477, A. niger ATCC 1015 : 212091-mRNA and Aspergillus wentii : Aspwe1_0130432			-0.312817	0.0798769	Down in 37C |fc| < 1	-0.243906	0.276041		-0.205426	0.341084		-0.290782	0.106353		0.134306	0.476792
Afu1g06080	Uncharacterized ORF; Has domain(s) with predicted chaperone binding activity			0.0721807	0.723301		2.15443	2.59e-41	Up in veA	1.09871	3.4e-13	Up in veA	0.527925	0.00115715	Up in laeA |fc | < 1	0.3052	0.0559084	Up in laeA |fc | < 1
Afu1g06090	Uncharacterized ORF; Ortholog(s) have role in apical protein localization, regulation of cell shape and cell septum, plasma membrane of cell tip, spitzenkorper localization			0.837904	1.84e-11	Up in 37C |fc | < 1	-0.117988	0.606017		-0.989572	1.42e-13	Down in veA |fc| < 1	0.557476	4.25e-05	Up in laeA |fc | < 1	-0.351218	0.000211674	Down in laeA |fc| < 1
Afu1g06100	Uncharacterized ORF; Ortholog(s) have disulfide oxidoreductase activity, glutathione peroxidase activity, glutathione transferase activity and role in cellular response to oxidative stress, protein glutathionylation			0.0200649	0.92651		1.23648	3.79e-12	Up in veA	1.48949	1.16e-24	Up in veA	-1.10421	1.27e-08	Down in laeA	-0.766186	2.25e-05	Down in laeA |fc| < 1
Afu1g06110	Uncharacterized ORF; Ortholog(s) have mitochondrion localization			-0.162637	0.440066		0.121949	0.656699		0.569867	0.00235155	Up in veA |fc | < 1	0.351883	0.0519804	Up in laeA |fc | < 1	0.453461	0.00505915	Up in laeA |fc | < 1
Afu1g06120	Uncharacterized ORF; Has domain(s) with predicted zinc ion binding activity			0.221955	NA		NA	NA		0.145321	NA		0.86039	NA		-0.342879	NA
Afu1g06130	Uncharacterized ORF; Ortholog(s) have rhamnogalacturonan acetylesterase activity and role in pectin catabolic process			0.176239	0.534486		0.575687	0.024461	Up in veA |fc | < 1	0.35032	0.169712		1.44745	2.87e-15	Up in laeA	1.02316	1.71e-07	Up in laeA
Afu1g06140	Uncharacterized ORF; Ortholog(s) have hydrolase activity, acting on glycosyl bonds activity and role in carbohydrate catabolic process			0.352375	0.281882		0.155439	0.709412		0.0635088	0.856264		1.89005	2.21e-17	Up in laeA	1.36374	4.64e-10	Up in laeA
Afu1g06150	Uncharacterized ORF; Ortholog(s) have L-serine ammonia-lyase activity, L-threonine ammonia-lyase activity, role in L-serine catabolic process, threonine catabolic process and mitochondrial nucleoid localization			0.432856	0.188112		1.32739	1.76e-06	Up in veA	2.85255	2.65e-46	Up in veA	0.806037	0.00883215	Up in laeA |fc | < 1	0.383374	0.189682
Afu1g06160	Uncharacterized ORF; Ortholog of A. nidulans FGSC A4 : AN4237, A. niger CBS 513.88 : An18g05340, A. oryzae RIB40 : AO090001000437, A. niger ATCC 1015 : 42949-mRNA and Aspergillus wentii : Aspwe1_0026108			-0.500345	0.179553		0.737898	0.0241365	Up in veA |fc | < 1	1.55447	9.79e-07	Up in veA	0.566536	0.0695735	Up in laeA |fc | < 1	1.11339	0.00036194	Up in laeA
Afu1g06170	Uncharacterized ORF; Ortholog(s) have role in positive regulation of RNA polymerase II transcriptional preinitiation complex assembly, proteasome regulatory particle assembly, ubiquitin-dependent protein catabolic process			-0.305707	0.00438199	Down in 37C |fc| < 1	-0.12476	0.500761		0.193523	0.0868612	Up in veA |fc | < 1	0.445161	3.2e-06	Up in laeA |fc | < 1	0.795483	4e-30	Up in laeA |fc | < 1
Afu1g06180	Uncharacterized ORF; Has domain(s) with predicted L-ascorbic acid binding, iron ion binding, oxidoreductase activity, trimethyllysine dioxygenase activity and role in carnitine biosynthetic process, oxidation-reduction process			0.11289	0.424325		-0.45036	0.0120117	Down in veA |fc| < 1	-0.718266	4.42e-07	Down in veA |fc| < 1	-0.0535269	0.73356		-0.178296	0.132653
Afu1g06190	rmtA Uncharacterized ORF; Histone H4 arginine methyltransferase			-0.207625	0.121215		1.11047	3.39e-13	Up in veA	1.66132	3.17e-44	Up in veA	-0.080459	0.581984		0.167967	0.170114
Afu1g06200	Uncharacterized ORF; Ortholog of A. nidulans FGSC A4 : AN4235, A. niger CBS 513.88 : An18g05180, A. niger ATCC 1015 : 212124-mRNA, Aspergillus wentii : Aspwe1_0050094 and Aspergillus sydowii : Aspsy1_0079829			0.221285	0.175046		-0.107914	0.697153		-1.08091	1.53e-09	Down in veA	0.582446	7.41e-05	Up in laeA |fc | < 1	0.543982	1.07e-05	Up in laeA |fc | < 1
Afu1g06210	Uncharacterized ORF; Ortholog(s) have phosphoacetylglucosamine mutase activity, role in fungal-type cell wall chitin biosynthetic process and cytoplasm, nucleus localization			-0.0584056	0.665908		-0.483693	0.00276836	Down in veA |fc| < 1	-0.308178	0.0164289	Down in veA |fc| < 1	0.51587	3.95e-07	Up in laeA |fc | < 1	0.591288	9.97e-12	Up in laeA |fc | < 1
Afu1g06220	Uncharacterized ORF; Has domain(s) with predicted ATP binding, ATP-dependent helicase activity, helicase activity, nucleic acid binding activity			-0.0401575	0.8774		1.19235	3.2e-09	Up in veA	2.06616	1.54e-37	Up in veA	-0.0175032	0.948617		0.464331	0.0168717	Up in laeA |fc | < 1
Afu1g06230	Uncharacterized ORF; Ortholog(s) have rRNA binding activity, role in conjugation with cellular fusion, ribosomal large subunit assembly and nucleolus localization			-0.221322	0.315313		1.50735	3.43e-15	Up in veA	2.07598	1.4e-45	Up in veA	-0.347853	0.124335		-0.198768	0.35315
Afu1g06240	Uncharacterized ORF; Ortholog(s) have riboflavin synthase activity and role in riboflavin biosynthetic process			-0.155912	0.183631		-0.434804	0.0253821	Down in veA |fc| < 1	-1.25436	2.51e-20	Down in veA	0.343129	0.00238786	Up in laeA |fc | < 1	0.348738	1.11e-05	Up in laeA |fc | < 1
Afu1g06250	Uncharacterized ORF; Has domain(s) with predicted catalytic activity and role in metabolic process			-0.193301	0.321318		-0.594727	0.00486079	Down in veA |fc| < 1	-0.928507	1.53e-05	Down in veA |fc| < 1	-0.306488	0.0925381	Down in laeA |fc| < 1	-0.237741	0.23422
Afu1g06260	Uncharacterized ORF; Has domain(s) with predicted zinc ion binding activity			-0.231066	0.341902		0.274007	0.323689		0.966167	1.08e-05	Up in veA |fc | < 1	-0.0652052	0.808705		0.0228263	0.934872
Afu1g06270	Uncharacterized ORF; Ortholog of A. nidulans FGSC A4 : AN4228, A. niger CBS 513.88 : An18g05100, A. oryzae RIB40 : AO090001000423, A. niger ATCC 1015 : 42934-mRNA and Aspergillus versicolor : Aspve1_0055323			0.43976	0.074254	Up in 37C |fc | < 1	-0.126014	0.743921		-1.47144	3.82e-07	Down in veA	-0.274398	0.377844		-0.78111	0.00187526	Down in laeA |fc| < 1
Afu1g06280	Uncharacterized ORF; Has domain(s) with predicted nucleotide binding, oxidoreductase activity and role in metabolic process			-0.198661	0.208418		-0.0670968	0.779493		0.218283	0.184486		0.450938	0.000942	Up in laeA |fc | < 1	0.663216	4.13e-08	Up in laeA |fc | < 1
Afu1g06290	Uncharacterized ORF; Ortholog(s) have role in maturation of SSU-rRNA from tricistronic rRNA transcript (SSU-rRNA, 5.8S rRNA, LSU-rRNA) and 90S preribosome, nucleolus, small-subunit processome localization			-0.899501	7.99e-06	Down in 37C |fc| < 1	1.34405	4.26e-11	Up in veA	2.33315	1.39e-44	Up in veA	0.405084	0.0282547	Up in laeA |fc | < 1	1.21444	3.22e-11	Up in laeA
Afu1g06300	Uncharacterized ORF; Ortholog of A. nidulans FGSC A4 : AN10519, A. niger CBS 513.88 : An18g05070, A. oryzae RIB40 : AO090001000417, N. fischeri NRRL 181 : NFIA_018410 and A. clavatus NRRL 1 : ACLA_028360			-0.114269	0.329198		-0.219341	0.204762		-0.904787	1.57e-13	Down in veA |fc| < 1	0.523385	1.06e-07	Up in laeA |fc | < 1	0.498662	5.74e-10	Up in laeA |fc | < 1
Afu1g06310	Uncharacterized ORF; Ortholog of A. nidulans FGSC A4 : AN10524, A. niger CBS 513.88 : An18g05060, A. oryzae RIB40 : AO090001000416, N. fischeri NRRL 181 : NFIA_018400 and A. clavatus NRRL 1 : ACLA_028370			0.314936	0.00761559	Up in 37C |fc | < 1	-0.0407344	0.858586		0.0354121	0.805329		-0.278231	0.0414679	Down in laeA |fc| < 1	-0.385406	0.000133059	Down in laeA |fc| < 1
Afu1g06320	Uncharacterized ORF; Has domain(s) with predicted integral to membrane localization			0.429787	8.69e-06	Up in 37C |fc | < 1	-0.380225	0.0171152	Down in veA |fc| < 1	-1.24601	2.11e-28	Down in veA	0.852659	1.27e-21	Up in laeA |fc | < 1	0.657486	3.14e-23	Up in laeA |fc | < 1
Afu1g06330	Uncharacterized ORF; Has domain(s) with predicted sequence-specific DNA binding, sequence-specific DNA binding transcription factor activity and role in regulation of transcription, DNA-dependent			-0.400785	0.00109635	Down in 37C |fc| < 1	-0.99473	5.38e-08	Down in veA |fc| < 1	-1.71464	1.81e-32	Down in veA	0.0534619	0.710863		0.444826	1.09e-06	Up in laeA |fc | < 1
Afu1g06340	Uncharacterized ORF; Putative 60S ribosomal protein L27			0.223456	0.0127127	Up in 37C |fc | < 1	0.984761	8.46e-13	Up in veA |fc | < 1	1.29488	2.84e-44	Up in veA	0.569258	5.33e-12	Up in laeA |fc | < 1	0.306015	2.45e-09	Up in laeA |fc | < 1
Afu1g06350	Uncharacterized ORF; Ortholog of A. nidulans FGSC A4 : AN10518, A. niger CBS 513.88 : An18g05000, A. oryzae RIB40 : AO090001000412, A. niger ATCC 1015 : 212098-mRNA and Aspergillus wentii : Aspwe1_0038230			1.01798	7.83e-35	Up in 37C	0.321616	0.0328519	Up in veA |fc | < 1	-1.58759	8.95e-65	Down in veA	1.33365	1.28e-58	Up in laeA	0.503767	2.44e-20	Up in laeA |fc | < 1
Afu1g06360	Uncharacterized ORF; Ortholog of A. nidulans FGSC A4 : AN10523, A. niger CBS 513.88 : An18g04880, A. oryzae RIB40 : AO090001000411, A. niger ATCC 1015 : 187914-mRNA and Aspergillus wentii : Aspwe1_0108469			0.239051	0.327808		-0.0070026	0.985891		-1.04475	3.91e-05	Down in veA	0.412274	0.0769976	Up in laeA |fc | < 1	0.0850256	0.715634
Afu1g06370	Uncharacterized ORF; Ortholog of S. cerevisiae : YGL242C, A. nidulans FGSC A4 : AN4220, A. niger CBS 513.88 : An18g04870, A. oryzae RIB40 : AO090120000078 and A. niger ATCC 1015 : 42921-mRNA			0.462415	0.000227735	Up in 37C |fc | < 1	-0.0372938	0.884719		-0.353931	0.0148014	Down in veA |fc| < 1	-0.100371	0.54758		-0.723201	2.3e-10	Down in laeA |fc| < 1
Afu1g06380	Uncharacterized ORF; Ortholog(s) have RNA polymerase III activity, role in tRNA transcription from RNA polymerase III promoter, termination of RNA polymerase III transcription and DNA-directed RNA polymerase III complex localization			0.169094	0.521285		0.482549	0.0747674	Up in veA |fc | < 1	0.807014	0.000116632	Up in veA |fc | < 1	0.513561	0.033174	Up in laeA |fc | < 1	0.276608	0.226777
Afu1g06390	tef1 Verified ORF; Putative translation elongation factor EF-1 alpha subunit; protein abundant in conidia; protein induced by heat shock			0.407966	1.18e-08	Up in 37C |fc | < 1	1.19912	8.58e-20	Up in veA	1.3141	6.27e-57	Up in veA	-0.0293695	0.752933		-0.536514	1.02e-43	Down in laeA |fc| < 1
Afu1g06400	schA Uncharacterized ORF; Serine/threonine protein kinase related to the PKA catalytic subunit; involved in cAMP signaling			-0.283936	0.0756159	Down in 37C |fc| < 1	0.457823	0.036654	Up in veA |fc | < 1	1.22718	1.61e-20	Up in veA	-0.275858	0.0922514	Down in laeA |fc| < 1	0.103743	0.486109
Afu1g06410	Uncharacterized ORF; Ortholog of A. nidulans FGSC A4 : AN4239, A. niger CBS 513.88 : An18g05420, A. oryzae RIB40 : AO090001000441, A. niger ATCC 1015 : 49934-mRNA and Aspergillus wentii : Aspwe1_0416282			0.237588	0.129587		0.0702261	0.775932		0.62878	5.1e-06	Up in veA |fc | < 1	-0.500862	0.00387563	Down in laeA |fc| < 1	-0.468102	0.00071085	Down in laeA |fc| < 1
Afu1g06420	Uncharacterized ORF; Ortholog(s) have role in cellular response to anoxia, intralumenal vesicle formation, late endosome to vacuole transport and ESCRT III complex localization			0.487004	2.58e-05	Up in 37C |fc | < 1	0.413246	0.0166309	Up in veA |fc | < 1	0.0700306	0.623942		0.19099	0.138476		-0.182541	0.0756757	Down in laeA |fc| < 1
Afu1g06430	Uncharacterized ORF; Has domain(s) with predicted single-stranded telomeric DNA binding activity and role in telomere maintenance via telomere lengthening			-0.108846	0.625593		0.0803496	0.775394		-0.197021	0.401774		0.227123	0.252172		0.364269	0.0479843	Up in laeA |fc | < 1
Afu1g06440	Uncharacterized ORF; Has domain(s) with predicted role in transmembrane transport and integral to membrane localization			0.422824	0.136688		-1.47789	4.79e-05	Down in veA	-2.73833	1.9e-11	Down in veA	-0.661447	0.0545268	Down in laeA |fc| < 1	-1.14716	0.00011663	Down in laeA
Afu1g06450	Uncharacterized ORF; Has domain(s) with predicted 3-beta-hydroxy-delta5-steroid dehydrogenase activity, nucleotide binding activity and role in oxidation-reduction process, steroid biosynthetic process			0.537808	0.0107433	Up in 37C |fc | < 1	-0.471212	0.104322		-0.797335	0.00102854	Down in veA |fc| < 1	0.200653	0.441389		-0.306546	0.146566
Afu1g06460	Uncharacterized ORF; Has domain(s) with predicted role in mRNA processing			-0.0448524	0.856207		0.793084	0.000170189	Up in veA |fc | < 1	1.03498	2.08e-08	Up in veA	-0.536645	0.0216846	Down in laeA |fc| < 1	-0.278576	0.20658
Afu1g06470	Uncharacterized ORF; Ortholog(s) have extracellular region localization			0.0861872	0.680111		0.366515	0.0954355	Up in veA |fc | < 1	0.209585	0.260496		-0.308143	0.126209		-0.445438	0.00992878	Down in laeA |fc| < 1
Afu1g06480	Uncharacterized ORF; Predicted adhesin-like protein			0.526463	0.00312	Up in 37C |fc | < 1	-1.72472	1.29e-11	Down in veA	-1.27933	2.71e-10	Down in veA	-1.96743	3.96e-16	Down in laeA	-1.8015	5.63e-21	Down in laeA
Afu1g06490	Uncharacterized ORF; Ortholog of A. nidulans FGSC A4 : AN4247, A. oryzae RIB40 : AO090001000451, A. niger ATCC 1015 : 56822-mRNA, Aspergillus wentii : Aspwe1_0050130 and Aspergillus sydowii : Aspsy1_0059218			-0.0697947	0.652582		-0.22639	0.267566		-0.885076	5.4e-10	Down in veA |fc| < 1	-0.26938	0.058991	Down in laeA |fc| < 1	-0.408983	0.000452609	Down in laeA |fc| < 1
Afu1g06500	Uncharacterized ORF; Ortholog of A. nidulans FGSC A4 : AN4248, AN4636, A. fumigatus Af293 : Afu2g02480, A. niger CBS 513.88 : An18g05540 and A. oryzae RIB40 : AO090001000452, AO090026000570			0.198011	0.24084		0.570127	0.00228146	Up in veA |fc | < 1	-0.338149	0.0475149	Down in veA |fc| < 1	0.792394	1.31e-08	Up in laeA |fc | < 1	0.630071	2.36e-07	Up in laeA |fc | < 1
Afu1g06510	Uncharacterized ORF; Ortholog of A. nidulans FGSC A4 : AN4249, A. niger ATCC 1015 : 187701-mRNA, Aspergillus wentii : Aspwe1_0170176, Aspergillus versicolor : Aspve1_0845250 and Aspergillus zonatus : Aspzo1_0094072			0.78073	1.95e-05	Up in 37C |fc | < 1	-0.0287575	0.934443		-0.147043	0.517713		-0.465885	0.049809	Down in laeA |fc| < 1	-0.878862	1.98e-06	Down in laeA |fc| < 1
Afu1g06520	Uncharacterized ORF; Ortholog(s) have GTPase activity, tRNA binding, translation initiation factor activity, role in mitochondrial translation and mitochondrion localization			-1.14847	2.88e-13	Down in 37C	-0.0776479	0.768817		1.12896	9.71e-12	Up in veA	0.168571	0.304512		1.258	4.03e-20	Up in laeA
Afu1g06530	Uncharacterized ORF; Ortholog(s) have organic acid transmembrane transporter activity, role in mitochondrial transport and mitochondrion localization			-0.543266	0.00158535	Down in 37C |fc| < 1	-0.0431829	0.874496		0.389041	0.0436259	Up in veA |fc | < 1	0.302076	0.0784574	Up in laeA |fc | < 1	0.636683	6.02e-05	Up in laeA |fc | < 1
Afu1g06540	Uncharacterized ORF; Has domain(s) with predicted DNA binding, sequence-specific DNA binding RNA polymerase II transcription factor activity, zinc ion binding activity and role in regulation of transcription, DNA-dependent, transcription, DNA-dependent			0.279295	0.396783		0.159044	0.695652		0.16328	0.622909		1.12189	1.33e-05	Up in laeA	1.0757	3.5e-06	Up in laeA
Afu1g06550	Uncharacterized ORF; Has domain(s) with predicted role in transmembrane transport and integral to membrane localization			0.436995	0.326869		1.45658	1.97e-05	Up in veA	2.16733	4.56e-16	Up in veA	0.749512	0.0700834	Up in laeA |fc | < 1	0.37513	0.347585
Afu1g06560	Uncharacterized ORF; Has domain(s) with predicted carbohydrate binding, catalytic activity, hydrolase activity, hydrolyzing O-glycosyl compounds activity and role in carbohydrate metabolic process			-0.620354	NA		-0.65934	0.514793		-0.61857	0.637085		0.111657	0.918284		-0.943452	0.424475
Afu1g06570	Uncharacterized ORF; Ortholog(s) have structural constituent of ribosome activity and mitochondrial small ribosomal subunit localization			0.415917	0.00301092	Up in 37C |fc | < 1	0.438738	0.0179394	Up in veA |fc | < 1	0.677873	3.41e-07	Up in veA |fc | < 1	0.0726911	0.68962		-0.217476	0.105241
Afu1g06580	hel10 Uncharacterized ORF; Ortholog of A. nidulans FGSC A4 : AN4252, AN10165, A. fumigatus Af293 : Afu1g11910, A. niger CBS 513.88 : An18g05640, An08g04120 and A. oryzae RIB40 : AO090001000456, AO090001000373			0.262779	0.000737734	Up in 37C |fc | < 1	1.00426	7.43e-15	Up in veA	0.231219	0.0152938	Up in veA |fc | < 1	1.22108	6.58e-67	Up in laeA	0.67892	4.24e-54	Up in laeA |fc | < 1
Afu1g06590	Uncharacterized ORF; Ortholog of A. fumigatus Af293 : Afu7g06750, A. niger CBS 513.88 : An15g07520, A. oryzae RIB40 : AO090011000051 and A. niger ATCC 1015 : 187422-mRNA, 48891-mRNA			0.0672057	0.68713		0.604546	0.000403967	Up in veA |fc | < 1	-0.358778	0.0255605	Down in veA |fc| < 1	0.427966	0.00190218	Up in laeA |fc | < 1	-0.0217029	0.890639
Afu1g06600	Uncharacterized ORF; Ortholog(s) have role in ribosomal large subunit biogenesis, ribosomal small subunit biogenesis and cytosolic large ribosomal subunit, nucleolus localization			-0.411821	0.00787718	Down in 37C |fc| < 1	0.858198	1.09e-06	Up in veA |fc | < 1	1.69373	3.17e-39	Up in veA	-0.407337	0.0127253	Down in laeA |fc| < 1	0.299493	0.0399716	Up in laeA |fc | < 1
Afu1g06610	Uncharacterized ORF; Putative NADH-quinone oxidoreductase, 23 kDa subunit; induced by exposure to artemisinin			0.237532	0.103219		0.229182	0.2793		0.296587	0.0454711	Up in veA |fc | < 1	-0.209681	0.208405		-0.521121	8.27e-05	Down in laeA |fc| < 1
Afu1g06620	Uncharacterized ORF; Putative mitochondrial acyl carrier protein; <I>S. cerevisiae</I> ortholog ACP1 has role in lipoic acid biosynthetic process and localizes to mitochondrion			0.522045	0.00010553	Up in 37C |fc | < 1	0.0449673	0.876848		-0.0303447	0.850084		-0.395531	0.0138954	Down in laeA |fc| < 1	-1.13732	8.54e-20	Down in laeA
Afu1g06630	Uncharacterized ORF; Ortholog of A. nidulans FGSC A4 : AN5705, A. niger CBS 513.88 : An18g05690, A. oryzae RIB40 : AO090001000462, A. niger ATCC 1015 : 202623-mRNA and Aspergillus wentii : Aspwe1_0026134			0.602055	1.75e-05	Up in 37C |fc | < 1	-0.19444	0.39567		-0.652865	3.25e-05	Down in veA |fc| < 1	0.090235	0.632603		-0.35921	0.00626389	Down in laeA |fc| < 1
Afu1g06640	Uncharacterized ORF; Has domain(s) with predicted nucleotide binding, oxidoreductase activity, transferase activity, transferring acyl groups other than amino-acyl groups, zinc ion binding activity and role in oxidation-reduction process			-1.43787	1.94e-05	Down in 37C	-1.01034	0.00397442	Down in veA	-0.00974202	0.987164		-3.52552	5.66e-13	Down in laeA	-1.16465	0.0471603	Down in laeA
Afu1g06650	Uncharacterized ORF; Ortholog of A. nidulans FGSC A4 : AN10714, A. oryzae RIB40 : AO090001000464, N. fischeri NRRL 181 : NFIA_018040, Aspergillus flavus NRRL 3357 : AFL2T_09110 and A. clavatus NRRL 1 : ACLA_027920			0.440724	0.012595	Up in 37C |fc | < 1	0.867181	7.31e-06	Up in veA |fc | < 1	-0.10848	0.599394		-1.33608	1.89e-09	Down in laeA	-0.909578	2.08e-07	Down in laeA |fc| < 1
Afu1g06660	Uncharacterized ORF; Has domain(s) with predicted adenyl nucleotide binding activity			0.344194	0.00126305	Up in 37C |fc | < 1	-0.52015	0.00142887	Down in veA |fc| < 1	-1.3858	6.2e-28	Down in veA	0.165092	0.16673		-0.230647	0.0109876	Down in laeA |fc| < 1
Afu1g06670	Uncharacterized ORF; Transcript up-regulated in conidia exposed to neutrophils			-1.52841	2.27e-18	Down in 37C	-0.474712	0.0381326	Down in veA |fc| < 1	0.84277	0.000207412	Up in veA |fc | < 1	-0.963891	2.57e-08	Down in laeA |fc| < 1	0.304483	0.212813
Afu1g06680	Uncharacterized ORF; Has domain(s) with predicted role in intracellular protein transport, vesicle-mediated transport and Golgi apparatus part, clathrin adaptor complex, intracellular localization			0.440261	0.000418665	Up in 37C |fc | < 1	0.379543	0.0331638	Up in veA |fc | < 1	0.138302	0.325147		0.441721	0.000708853	Up in laeA |fc | < 1	0.106764	0.360999
Afu1g06690	Uncharacterized ORF; Ortholog(s) have role in maturation of SSU-rRNA and cytoplasm, nucleus localization			-0.50215	0.00276421	Down in 37C |fc| < 1	0.585012	0.0014929	Up in veA |fc | < 1	1.48567	2.82e-22	Up in veA	0.22993	0.183285		0.812622	5.69e-08	Up in laeA |fc | < 1
Afu1g06700	casA Verified ORF; Predicted metacaspase, an aspartate-specific cysteine protease involved in apoptosis; mutants show growth defects under conditions of ER stress			0.417076	9.1e-05	Up in 37C |fc | < 1	1.22	4.92e-17	Up in veA	1.11671	2.38e-32	Up in veA	0.354533	0.00124547	Up in laeA |fc | < 1	0.0542719	0.518655
Afu1g06710	Uncharacterized ORF; Has domain(s) with predicted ATP binding, unfolded protein binding activity and role in cellular protein metabolic process, protein folding			0.182906	0.0909913	Up in 37C |fc | < 1	0.734353	6.11e-07	Up in veA |fc | < 1	1.07365	1.2e-24	Up in veA	0.794605	5.3e-18	Up in laeA |fc | < 1	0.692181	1.44e-22	Up in laeA |fc | < 1
Afu1g06720	Uncharacterized ORF; Ortholog(s) have sequence-specific DNA binding activity			-0.0583924	0.749984		0.338514	0.0837183	Up in veA |fc | < 1	0.585629	0.000124404	Up in veA |fc | < 1	0.0581247	0.752821		0.201446	0.180387
Afu1g06730	Uncharacterized ORF; Ortholog of A. nidulans FGSC A4 : AN2554, A. niger CBS 513.88 : An18g05780, A. oryzae RIB40 : AO090001000761, A. niger ATCC 1015 : 42981-mRNA and Aspergillus wentii : Aspwe1_0067057			-1.12718	1.68e-06	Down in 37C	-1.09735	2.75e-05	Down in veA	-0.940237	0.0115102	Down in veA |fc| < 1	-1.18856	1.59e-06	Down in laeA	-0.273085	0.432252
Afu1g06740	Uncharacterized ORF; Has domain(s) with predicted nucleic acid binding, zinc ion binding activity			-0.00537065	0.986189		-0.167158	0.583354		-0.134949	0.6017		0.366112	0.0944268	Up in laeA |fc | < 1	0.800809	6.97e-06	Up in laeA |fc | < 1
Afu1g06762	Uncharacterized ORF; Ortholog of A. nidulans FGSC A4 : AN5714, A. niger CBS 513.88 : An18g05800, A. oryzae RIB40 : AO090001000477, A. niger ATCC 1015 : 187314-mRNA and Aspergillus wentii : Aspwe1_0109415			-0.486728	0.00220738	Down in 37C |fc| < 1	0.0522832	0.832126		0.543355	0.00144216	Up in veA |fc | < 1	0.00935301	0.964037		0.414257	0.00753192	Up in laeA |fc | < 1
Afu1g06770	Uncharacterized ORF; 40S ribosomal protein S26			0.50847	4.09e-08	Up in 37C |fc | < 1	1.17256	2.64e-16	Up in veA	1.14613	3.04e-39	Up in veA	0.197075	0.0503647	Up in laeA |fc | < 1	-0.252461	3.99e-06	Down in laeA |fc| < 1
Afu1g06780	Uncharacterized ORF; Has domain(s) with predicted adenyl nucleotide binding, catalytic activity			0.248733	0.0316371	Up in 37C |fc | < 1	-0.222101	0.231286		-0.119969	0.352372		0.204813	0.0964952	Up in laeA |fc | < 1	-0.319256	0.000462927	Down in laeA |fc| < 1
Afu1g06790	Uncharacterized ORF; Ortholog(s) have nuclear envelope, nucleolus localization			0.140349	0.271052		0.753315	3.61e-06	Up in veA |fc | < 1	1.24742	2.77e-29	Up in veA	0.854627	2.01e-16	Up in laeA |fc | < 1	0.878749	2.12e-31	Up in laeA |fc | < 1
Afu1g06800	Uncharacterized ORF; Has domain(s) with predicted metal ion binding, oxidoreductase activity and role in oxidation-reduction process			0.960861	1.03e-05	Up in 37C |fc | < 1	0.214991	0.513112		-0.0390028	0.880539		0.593164	0.0260495	Up in laeA |fc | < 1	-0.118646	0.610331
Afu1g06810	Uncharacterized ORF; Has domain(s) with predicted 4 iron, 4 sulfur cluster binding, aconitate hydratase activity and role in metabolic process, tricarboxylic acid cycle			0.215854	0.236391		-0.511012	0.0252477	Down in veA |fc| < 1	-0.286676	0.125297		-0.425286	0.0311673	Down in laeA |fc| < 1	-0.515186	0.00182297	Down in laeA |fc| < 1
Afu1g06820	Verified ORF; Protein of unknown function identified by mass spectrometry; transcript up-regulated in conidia exposed to neutrophils			-0.309064	0.00897513	Down in 37C |fc| < 1	0.0110682	0.960969		-0.161847	0.276392		0.489518	2.81e-06	Up in laeA |fc | < 1	0.835858	3.49e-20	Up in laeA |fc | < 1
Afu1g06830	rpp1 Uncharacterized ORF; Putative 60s acidic ribosomal protein superfamily member; putative ribosomal stalk protein			0.159209	0.149098		1.39521	5.28e-23	Up in veA	1.6754	9.61e-60	Up in veA	-0.218179	0.0388601	Down in laeA |fc| < 1	-0.447352	0.00146676	Down in laeA |fc| < 1
Afu1g06840	gprJ Uncharacterized ORF; Putative G-protein coupled receptor; has a PQ loop repeat			-0.368868	0.280875		0.578982	0.0597274	Up in veA |fc | < 1	1.46841	6.42e-08	Up in veA	-0.274069	0.456939		0.182939	0.625192
Afu1g06850	Uncharacterized ORF; Ortholog of A. nidulans FGSC A4 : AN5721, A. niger CBS 513.88 : An18g05880, A. oryzae RIB40 : AO090001000487, A. niger ATCC 1015 : 186978-mRNA and Aspergillus wentii : Aspwe1_0038308			-0.349454	0.0255579	Down in 37C |fc| < 1	0.682037	8.35e-05	Up in veA |fc | < 1	1.14207	2.41e-16	Up in veA	0.121518	0.473028		0.502234	0.000181512	Up in laeA |fc | < 1
Afu1g06860	Uncharacterized ORF; Ortholog(s) have protein serine/threonine phosphatase activity, role in positive regulation of catalytic activity, protein dephosphorylation and mitochondrial intermembrane space localization			-0.152374	0.253838		0.22151	0.219555		-0.1824	0.208628		0.0193434	0.902279		0.109749	0.363956
Afu1g06870	Uncharacterized ORF; Ortholog of N. fischeri NRRL 181 : NFIA_017820 and A. fumigatus A1163 : AFUB_007250			0.475431	NA		0.877301	NA		-0.30702	NA		NA	NA		0.0389286	NA
Afu1g06880	Uncharacterized ORF; Has domain(s) with predicted role in protein insertion into membrane and integral to membrane localization			-0.672847	0.174106		0.353183	0.478761		1.15964	0.015847	Up in veA	-0.179842	0.733418		0.652227	0.212583
Afu1g06890	Uncharacterized ORF; Has domain(s) with predicted role in biosynthetic process			0.126977	0.46861		-0.0243004	0.928594		-0.412048	0.0122581	Down in veA |fc| < 1	-0.212851	0.229876		-0.448492	0.00137321	Down in laeA |fc| < 1
Afu1g06900	crzA Verified ORF; C2H2-type zinc finger transcription factor involved in calcium ion homeostasis; involved in regulation of conidial germination, hyphal growth, and virulence; mutants are sensitive to calcium and manganese ions			-0.153129	0.373788		0.419188	0.0627388	Up in veA |fc | < 1	0.754721	2.84e-07	Up in veA |fc | < 1	-0.0321344	0.866666		0.338144	0.00751816	Up in laeA |fc | < 1
Afu1g06910	Uncharacterized ORF; Ortholog(s) have arabinogalactan endo-1,4-beta-galactosidase activity and role in pectin catabolic process			1.88753	1.76e-08	Up in 37C	0.69147	0.173108		-0.342877	0.278702		-0.699809	0.286078		-2.26559	1.56e-10	Down in laeA
Afu1g06920	Uncharacterized ORF; Has domain(s) with predicted ATP binding, protein kinase activity, protein tyrosine kinase activity, transferase activity, transferring phosphorus-containing groups activity and role in protein phosphorylation			-1.25077	2.41e-22	Down in 37C	-0.188448	0.439469		0.340108	0.0679731	Up in veA |fc | < 1	0.280475	0.0248658	Up in laeA |fc | < 1	1.13606	8.36e-27	Up in laeA
Afu1g06930	Uncharacterized ORF; Ortholog of A. nidulans FGSC A4 : AN5730, A. oryzae RIB40 : AO090003000083, A. niger ATCC 1015 : 188089-mRNA, Aspergillus wentii : Aspwe1_0109001 and Aspergillus sydowii : Aspsy1_0043701			0.208506	0.304554		-1.04488	9.17e-06	Down in veA	-2.29875	3.6e-19	Down in veA	-0.83552	6.68e-05	Down in laeA |fc| < 1	-0.583388	0.00188943	Down in laeA |fc| < 1
Afu1g06940	Uncharacterized ORF; Ortholog(s) have chorismate synthase activity, riboflavin reductase (NADPH) activity, role in aromatic amino acid family biosynthetic process and cytoplasm localization			0.669185	1.75e-11	Up in 37C |fc | < 1	1.10253	1.01e-14	Up in veA	1.07296	6.42e-28	Up in veA	-0.831191	1.57e-11	Down in laeA |fc| < 1	-1.67947	4.09e-71	Down in laeA
Afu1g06950	Uncharacterized ORF; Has domain(s) with predicted catalytic activity and role in cellular protein modification process			-0.057607	0.804858		-0.80368	0.000911293	Down in veA |fc| < 1	-0.682468	0.00248701	Down in veA |fc| < 1	-0.175737	0.421404		-0.399173	0.0502913	Down in laeA |fc| < 1
Afu1g06960	Uncharacterized ORF; Putative pyruvate dehydrogenase complex subunit alpha; protein induced by hydrogen peroxide; hypoxia induced protein			0.582865	1.23e-09	Up in 37C |fc | < 1	0.671214	1.75e-05	Up in veA |fc | < 1	0.173918	0.0958595	Up in veA |fc | < 1	-0.145374	0.221515		-0.87345	2.06e-35	Down in laeA |fc| < 1
Afu1g06970	Uncharacterized ORF; Ortholog of A. nidulans FGSC A4 : AN5163, A. niger CBS 513.88 : An07g09540, A. oryzae RIB40 : AO090012000949, A. niger ATCC 1015 : 39631-mRNA and Aspergillus wentii : Aspwe1_0519616			0.315184	0.192475		0.804816	0.000577032	Up in veA |fc | < 1	0.598604	0.00468839	Up in veA |fc | < 1	0.407209	0.110463		0.234349	0.291666
Afu1g06980	Uncharacterized ORF; Ortholog(s) have structural constituent of ribosome activity and mitochondrial small ribosomal subunit localization			0.135505	0.381155		0.144194	0.494766		0.685375	2.8e-07	Up in veA |fc | < 1	-0.530236	0.000476237	Down in laeA |fc| < 1	-0.731214	6.56e-08	Down in laeA |fc| < 1
Afu1g07000	Uncharacterized ORF; Ortholog(s) have role in DNA repair, G2 DNA damage checkpoint			-0.190031	0.37407		0.283718	0.22384		0.502099	0.0119794	Up in veA |fc | < 1	-0.170298	0.445758		-0.0936897	0.676458
Afu1g07010	cds1 Uncharacterized ORF; Putative phosphatidate cytidylyltransferase			-0.0878563	0.599464		-0.109633	0.670371		-0.127354	0.408953		0.0762445	0.643258		0.0901389	0.48343
Afu1g07020	Uncharacterized ORF; Has domain(s) with predicted protein kinase binding activity and role in regulation of cyclin-dependent protein serine/threonine kinase activity, regulation of transcription, DNA-dependent			-0.176469	0.442005		0.502333	0.0252089	Up in veA |fc | < 1	1.10287	2.11e-09	Up in veA	-0.694547	0.00218509	Down in laeA |fc| < 1	-0.302733	0.191805
Afu1g07030	Uncharacterized ORF; Ortholog of A. fumigatus A1163 : AFUB_007400			-0.270326	NA		1.00476	0.289329		1.1438	0.305266		-0.0623044	0.964888		0.329821	0.788385
Afu1g07040	Uncharacterized ORF; Has domain(s) with predicted transferase activity, transferring phosphorus-containing groups activity			-0.762568	0.00340934	Down in 37C |fc| < 1	0.447683	0.0906994	Up in veA |fc | < 1	1.38509	3.63e-09	Up in veA	-0.23115	0.414077		0.375158	0.203645
Afu1g07050	Uncharacterized ORF; Ortholog of A. nidulans FGSC A4 : AN5157, A. niger CBS 513.88 : An07g09610, A. oryzae RIB40 : AO090012000957, A. niger ATCC 1015 : 39623-mRNA and Aspergillus wentii : Aspwe1_0051655			-0.149035	0.349486		-0.391001	0.0460731	Down in veA |fc| < 1	-0.740333	6.86e-06	Down in veA |fc| < 1	0.332585	0.0175957	Up in laeA |fc | < 1	0.302966	0.0143233	Up in laeA |fc | < 1
Afu1g07070	phoB Uncharacterized ORF; Putative ortholog of S. cerevisiae Pho80p; plays a role in inorganic phosphate acquisition and poly-phosphate metabolism			0.0952759	0.509284		0.184247	0.346528		0.191263	0.191511		-0.0785924	0.606611		-0.237218	0.0428123	Down in laeA |fc| < 1
Afu1g07080	Uncharacterized ORF; Ortholog(s) have tRNA-specific adenosine deaminase activity, role in tRNA modification and cytoplasm, nucleus localization			-0.370753	0.166136		0.372395	0.16163		0.989107	8.68e-05	Up in veA |fc | < 1	-0.321868	0.237785		0.360443	0.196499
Afu1g07090	Uncharacterized ORF; Ortholog of A. nidulans FGSC A4 : AN5154, A. niger CBS 513.88 : An07g09710, A. oryzae RIB40 : AO090012000961, A. niger ATCC 1015 : 56124-mRNA and Aspergillus wentii : Aspwe1_0155743			-0.288968	0.0151455	Down in 37C |fc| < 1	0.578637	0.000561657	Up in veA |fc | < 1	1.44465	1.8e-40	Up in veA	0.0266877	0.851243		0.36867	2.55e-05	Up in laeA |fc | < 1
Afu1g07100	Uncharacterized ORF; Ortholog of A. nidulans FGSC A4 : AN5153, A. niger CBS 513.88 : An07g09720, A. oryzae RIB40 : AO090012000962, A. niger ATCC 1015 : 181414-mRNA and Aspergillus wentii : Aspwe1_0051660			0.751878	1.89e-08	Up in 37C |fc | < 1	0.225368	0.296111		-0.461899	0.00182011	Down in veA |fc| < 1	0.180792	0.300704		-0.354123	0.00429759	Down in laeA |fc| < 1
Afu1g07110	Uncharacterized ORF; Ortholog of A. nidulans FGSC A4 : AN5152, A. niger CBS 513.88 : An07g09650, A. oryzae RIB40 : AO090012000963, A. niger ATCC 1015 : 209300-mRNA and Aspergillus wentii : Aspwe1_0028295			-0.057029	0.777528		-1.20245	3.15e-09	Down in veA	-1.16485	2.87e-09	Down in veA	0.55624	0.000153251	Up in laeA |fc | < 1	0.553307	0.000111886	Up in laeA |fc | < 1
Afu1g07130	Uncharacterized ORF; Ortholog(s) have mitochondrion localization			-0.505203	8.8e-05	Down in 37C |fc| < 1	-0.182954	0.367631		-1.08098	1.55e-10	Down in veA	0.303378	0.0151069	Up in laeA |fc | < 1	0.380149	0.000905418	Up in laeA |fc | < 1
Afu1g07140	erg4 Uncharacterized ORF; Putative C-24(28) sterol reductase; SrbA-regulated during hypoxia			0.434899	0.0251989	Up in 37C |fc | < 1	-0.768461	0.00274232	Down in veA |fc| < 1	-0.920712	1.9e-06	Down in veA |fc| < 1	0.640759	0.000701993	Up in laeA |fc | < 1	0.372625	0.0103859	Up in laeA |fc | < 1
Afu1g07150	Uncharacterized ORF; Has domain(s) with predicted zinc ion binding activity			-0.388949	0.00318419	Down in 37C |fc| < 1	0.226984	0.246314		0.61333	9.22e-06	Up in veA |fc | < 1	-0.0223235	0.891428		0.371339	0.00208762	Up in laeA |fc | < 1
Afu1g07160	Uncharacterized ORF; Has domain(s) with predicted ubiquitin thiolesterase activity and role in ubiquitin-dependent protein catabolic process			-1.43721	1.31e-12	Down in 37C	0.637657	0.00732448	Up in veA |fc | < 1	1.95557	9.38e-20	Up in veA	0.0567812	0.790699		1.56208	1.05e-15	Up in laeA
Afu1g07170	Uncharacterized ORF; Has domain(s) with predicted solute:hydrogen antiporter activity, role in cation transport, transmembrane transport and integral to membrane localization			-0.244386	0.0720907	Down in 37C |fc| < 1	0.354397	0.0440075	Up in veA |fc | < 1	0.519606	0.000176398	Up in veA |fc | < 1	1.02056	1.35e-22	Up in laeA	1.01362	2.66e-25	Up in laeA
Afu1g07180	Uncharacterized ORF; Ortholog(s) have ribonuclease H activity and role in RNA catabolic process			0.0623938	0.704906		-0.374509	0.0516107	Down in veA |fc| < 1	-0.675833	3.11e-05	Down in veA |fc| < 1	0.332677	0.0167891	Up in laeA |fc | < 1	0.127784	0.338964
Afu1g07190	Uncharacterized ORF; Ortholog of A. oryzae RIB40 : AO090012000972, Aspergillus glaucus : Aspgl1_0239220, N. fischeri NRRL 181 : NFIA_017530, Aspergillus flavus NRRL 3357 : AFL2T_03835 and A. clavatus NRRL 1 : ACLA_027400			0.408119	NA		0.054745	0.966833		0.490113	0.648427		-0.468994	0.737372		0.712904	0.455213
Afu1g07195	Uncharacterized ORF; Has domain(s) with predicted transferase activity, transferring phosphorus-containing groups activity			-0.05319	0.81586		0.626204	0.00272389	Up in veA |fc | < 1	0.701592	7.97e-05	Up in veA |fc | < 1	0.629787	0.000209487	Up in laeA |fc | < 1	0.259328	0.15801
Afu1g07200	Uncharacterized ORF; Has domain(s) with predicted catalytic activity, heme binding, oxidoreductase activity			-0.471477	0.000300006	Down in 37C |fc| < 1	-0.802108	6.57e-06	Down in veA |fc| < 1	-1.30657	2.52e-14	Down in veA	-0.68386	1.57e-07	Down in laeA |fc| < 1	-0.528581	0.000117583	Down in laeA |fc| < 1
Afu1g07210	Uncharacterized ORF; Ortholog of A. nidulans FGSC A4 : AN5145, A. oryzae RIB40 : AO090012000975, A. niger ATCC 1015 : 209282-mRNA, Aspergillus wentii : Aspwe1_0520822 and Aspergillus sydowii : Aspsy1_0091604			-1.05958	0.000848062	Down in 37C	0.157709	0.664643		1.19774	0.000384637	Up in veA	-0.155191	0.658792		0.32201	0.446724
Afu1g07220	Uncharacterized ORF; 6-Phosphofructo-2-kinase			-1.56508	8.63e-56	Down in 37C	0.412195	0.00870025	Up in veA |fc | < 1	1.94875	1.88e-64	Up in veA	-1.08606	2.74e-30	Down in laeA	0.365957	0.00066036	Up in laeA |fc | < 1
Afu1g07230	Uncharacterized ORF; Has domain(s) with predicted protein disulfide oxidoreductase activity			0.686338	0.000395819	Up in 37C |fc | < 1	0.85577	0.000164364	Up in veA |fc | < 1	1.55108	1.59e-21	Up in veA	-0.862775	0.000642059	Down in laeA |fc| < 1	-1.50507	3.21e-14	Down in laeA
Afu1g07240	Uncharacterized ORF; Ortholog of Aspergillus tubingensis : Asptu1_0168895, Asptu1_0198708, Aspergillus glaucus : Aspgl1_0030723, Aspgl1_0067707, Aspgl1_0158328 and Aspergillus acidus : Aspfo1_0128207			-0.452926	0.000325168	Down in 37C |fc| < 1	-0.025545	0.911622		-0.284769	0.0732414	Down in veA |fc| < 1	0.101708	0.459783		0.458484	5.26e-05	Up in laeA |fc | < 1
Afu1g07250	Uncharacterized ORF; Ortholog(s) have role in microautophagy, polyphosphate metabolic process, protein localization, vacuolar transport, vacuole fusion, non-autophagic			-0.386643	0.0186363	Down in 37C |fc| < 1	-0.158339	0.512977		0.464056	0.00524356	Up in veA |fc | < 1	0.108231	0.546939		0.19901	0.206602
Afu1g07260	Uncharacterized ORF; Has domain(s) with predicted hydrolase activity			-0.631482	5.22e-05	Down in 37C |fc| < 1	-0.300904	0.155519		0.0808783	0.703335		0.395901	0.00636637	Up in laeA |fc | < 1	0.674397	4.82e-06	Up in laeA |fc | < 1
Afu1g07270	Uncharacterized ORF; Has domain(s) with predicted protein heterodimerization activity			0.184337	0.713903		-0.612866	0.265738		-1.43538	0.012835	Down in veA	0.559404	0.212096		0.0562675	0.913165
Afu1g07280	Uncharacterized ORF; Protein of unknown function			-0.178625	0.438466		0.0665751	0.824169		0.892506	2.82e-06	Up in veA |fc | < 1	0.0455765	0.860953		0.0801157	0.746536
Afu1g07300	Uncharacterized ORF; Has domain(s) with predicted role in transmembrane transport and integral to membrane localization			0.42906	0.00225094	Up in 37C |fc | < 1	-0.494512	0.017919	Down in veA |fc| < 1	-0.974644	2.78e-09	Down in veA |fc| < 1	0.445497	0.00188253	Up in laeA |fc | < 1	-0.0993785	0.478142
Afu1g07310	Uncharacterized ORF; Ortholog of A. nidulans FGSC A4 : AN10645, A. niger CBS 513.88 : An07g09850, A. oryzae RIB40 : AO090012000984, A. niger ATCC 1015 : 209271-mRNA and Aspergillus wentii : Aspwe1_0040933			-0.155473	0.489225		0.305981	0.197917		1.00492	2.33e-08	Up in veA	0.30117	0.132703		0.302784	0.123591
Afu1g07320	Uncharacterized ORF; Ortholog(s) have role in DNA repair, cell septum assembly, chromosome segregation, conidium formation and nucleus localization			-0.363166	0.0117518	Down in 37C |fc| < 1	-0.270013	0.173411		0.191567	0.254138		0.254401	0.0723019	Up in laeA |fc | < 1	0.719023	1.63e-08	Up in laeA |fc | < 1
Afu1g07330	ilv3C Uncharacterized ORF; Putative dihydroxy acid dehydratase			1.37482	0.0521316	Up in 37C	0.612715	0.530483		-1.34775	0.11883		-0.0639549	0.961303		-1.0734	0.169563
Afu1g07340	Uncharacterized ORF; Ortholog(s) have role in hyphal growth			0.35032	0.167161		-0.0171184	0.965288		-0.586948	0.03379	Down in veA |fc| < 1	-0.0354192	0.915606		-0.304673	0.23372
Afu1g07350	Uncharacterized ORF; Ortholog(s) have role in mitochondrial genome maintenance and integral to mitochondrial inner membrane localization			0.0705709	0.648629		0.0603033	0.788353		-0.370536	0.0128995	Down in veA |fc| < 1	0.359974	0.00515939	Up in laeA |fc | < 1	0.462796	1.41e-05	Up in laeA |fc | < 1
Afu1g07360	Uncharacterized ORF; Ortholog of A. nidulans FGSC A4 : AN5136, A. niger CBS 513.88 : An07g09900, A. niger ATCC 1015 : 127594-mRNA, Aspergillus wentii : Aspwe1_0040941 and Aspergillus versicolor : Aspve1_0103055			0.43701	0.035646	Up in 37C |fc | < 1	0.262968	0.341911		0.365703	0.0651034	Up in veA |fc | < 1	-0.573228	0.0204447	Down in laeA |fc| < 1	-0.741331	0.000307946	Down in laeA |fc| < 1
Afu1g07370	Uncharacterized ORF; Ortholog of A. fumigatus A1163 : AFUB_007720			-0.206442	NA		-0.36858	0.755662		0.847623	0.46614		0.115473	0.929458		0.645825	0.545488
Afu1g07380	Uncharacterized ORF; Putative NADH-dependent glutamate synthase; transcript induced during conidial germination; transcript up-regulated in conidia exposed to neutrophils; SrbA-regulated during hypoxia			-0.515391	0.0117576	Down in 37C |fc| < 1	1.05157	2.49e-09	Up in veA	0.992236	2.41e-16	Up in veA |fc | < 1	0.694516	3.97e-12	Up in laeA |fc | < 1	0.779276	4.32e-34	Up in laeA |fc | < 1
Afu1g07400	Uncharacterized ORF; Has domain(s) with predicted role in anaphase-promoting complex-dependent proteasomal ubiquitin-dependent protein catabolic process, regulation of mitotic metaphase/anaphase transition and anaphase-promoting complex localization			0.0419226	0.91137		-0.423408	0.253357		-0.839617	0.0214408	Down in veA |fc| < 1	0.0368035	0.925037		-0.0875307	0.810396
Afu1g07420	Uncharacterized ORF; Ortholog(s) have SNAP receptor activity and role in ER to Golgi vesicle-mediated transport, retrograde vesicle-mediated transport, Golgi to ER, vesicle fusion			0.266994	0.260425		-0.434382	0.136926		-0.396132	0.106341		1.08288	6.38e-09	Up in laeA	0.963215	6.5e-09	Up in laeA |fc | < 1
Afu1g07430	Uncharacterized ORF; Ortholog of A. nidulans FGSC A4 : AN5128, A. niger CBS 513.88 : An07g09970, A. oryzae RIB40 : AO090012000994, A. niger ATCC 1015 : 39592-mRNA and Aspergillus wentii : Aspwe1_0069020			0.273408	0.0473213	Up in 37C |fc | < 1	-0.165994	0.453544		-0.292173	0.0481479	Down in veA |fc| < 1	-0.479819	0.000807618	Down in laeA |fc| < 1	-0.53997	4.29e-07	Down in laeA |fc| < 1
Afu1g07440	hsp70 Verified ORF; Molecular chaperone; conidia-enriched protein			-0.519625	2.46e-12	Down in 37C |fc| < 1	-0.789806	1.66e-09	Down in veA |fc| < 1	0.340386	0.000249156	Up in veA |fc | < 1	-0.339461	2.99e-06	Down in laeA |fc| < 1	-0.405408	8.66e-15	Down in laeA |fc| < 1
Afu1g07450	Uncharacterized ORF; Ortholog(s) have guanine nucleotide transmembrane transporter activity, role in cellular iron ion homeostasis, guanine nucleotide transport, mitochondrial genome maintenance, transmembrane transport and mitochondrion localization			-0.164368	0.258689		-0.378579	0.0417944	Down in veA |fc| < 1	-0.184225	0.242256		0.203303	0.139943		0.115368	0.391762
Afu1g07470	atg8 Uncharacterized ORF; Protein involved in autophagy; GFP-atg8 used as a marker of autophagosome delivery into the vacuole			-0.136011	0.150159		0.512027	0.00027014	Up in veA |fc | < 1	0.603112	4.28e-10	Up in veA |fc | < 1	0.774255	3.2e-22	Up in laeA |fc | < 1	0.913848	7.68e-61	Up in laeA |fc | < 1
Afu1g07480	hem13 Uncharacterized ORF; Coproporphyrinogen III oxidase with a predicted role in heme biosynthesis; protein levels increase in amphotericin B; reacts with rabbit immunosera exposed to conidia; repressed by exposure to artemisinin; SrbA-regulated during hypoxia			-1.22862	1.72e-40	Down in 37C	-1.69588	1.62e-28	Down in veA	-0.0883477	0.519478		-0.833458	1.22e-15	Down in laeA |fc| < 1	-0.930167	1.12e-18	Down in laeA |fc| < 1
Afu1g07490	Uncharacterized ORF; Has domain(s) with predicted microtubule binding activity, role in microtubule cytoskeleton organization and cytoplasm localization			-0.677952	9.9e-05	Down in 37C |fc| < 1	-0.580295	0.00787279	Down in veA |fc| < 1	-0.149813	0.545663		1.04583	1.02e-14	Up in laeA	1.90745	1.36e-47	Up in laeA
Afu1g07500	Uncharacterized ORF; Ortholog of A. niger CBS 513.88 : An07g10060, Aspergillus wentii : Aspwe1_0046372, Aspergillus versicolor : Aspve1_0045780, Aspergillus zonatus : Aspzo1_0145292 and Aspergillus sydowii : Aspsy1_0091593			0.0588059	0.674149		-0.40814	0.0213968	Down in veA |fc| < 1	-1.1141	8.74e-17	Down in veA	0.0011956	0.992988		-0.148465	0.178651
Afu1g07510	Uncharacterized ORF; Ortholog(s) have RNA polymerase II core binding, mRNA binding activity, role in mRNA cleavage, mRNA polyadenylation, termination of RNA polymerase II transcription and mRNA cleavage factor complex localization			-0.769961	0.000249399	Down in 37C |fc| < 1	-0.19583	0.483948		0.434463	0.0627935	Up in veA |fc | < 1	0.113859	0.622641		0.857502	6.63e-06	Up in laeA |fc | < 1
Afu1g07520	Uncharacterized ORF; Has domain(s) with predicted nucleotide binding, oxidoreductase activity			0.450941	0.00117605	Up in 37C |fc | < 1	-0.243988	0.297061		-0.936278	1.34e-10	Down in veA |fc| < 1	0.258751	0.10822		-0.486047	2.81e-05	Down in laeA |fc| < 1
Afu1g07530	Uncharacterized ORF; Ortholog(s) have adenylate kinase activity, role in ADP biosynthetic process, DNA replication initiation and mitochondrial intermembrane space localization			0.113533	0.4351		-0.236369	0.245709		-0.335567	0.0168606	Down in veA |fc| < 1	-0.224679	0.105496		-0.379098	0.00070916	Down in laeA |fc| < 1
Afu1g07540	Uncharacterized ORF; Ortholog(s) have proteasome regulatory particle, lid subcomplex, proteasome storage granule localization			0.139788	0.20847		0.0782515	0.694527		-0.293618	0.0185064	Down in veA |fc| < 1	-0.0295843	0.822236		-0.219546	0.00673672	Down in laeA |fc| < 1
Afu1g07550	Uncharacterized ORF; Has domain(s) with predicted zinc ion binding activity			0.0071764	0.988994		-0.670422	0.139722		-0.203049	0.656837		-0.458384	0.359266		-0.378088	0.382725
Afu1g07555	Uncharacterized ORF; Has domain(s) with predicted ubiquitin thiolesterase activity and role in ubiquitin-dependent protein catabolic process			0.528354	NA		-0.487603	0.690606		-1.95755	0.135656		-1.83131	NA		-1.3879	0.226441
Afu1g07560	Uncharacterized ORF; Has domain(s) with predicted DNA binding, chromatin binding activity			0.43944	0.428574		0.0969717	0.904091		-0.856468	0.164461		-0.954691	0.190133		-1.27134	0.0390092	Down in laeA
Afu1g07570	Uncharacterized ORF; Ortholog(s) have tRNA (uracil) methyltransferase activity, role in chronological cell aging, response to stress, tRNA methylation, tRNA wobble uridine modification and cytoplasm, nucleus localization			0.627069	0.0295112	Up in 37C |fc | < 1	-0.190398	0.655265		-1.21727	0.000243935	Down in veA	0.0761082	0.849475		-0.97539	0.0012184	Down in laeA |fc| < 1
Afu1g07580	Uncharacterized ORF; Ortholog of A. nidulans FGSC A4 : AN5116, A. niger CBS 513.88 : An07g10210, A. oryzae RIB40 : AO090012001010, A. niger ATCC 1015 : 180387-mRNA and Aspergillus wentii : Aspwe1_0121048			0.862733	0.000385925	Up in 37C |fc | < 1	0.0419544	0.923469		-0.958842	0.000443941	Down in veA |fc| < 1	0.510914	0.0821757	Up in laeA |fc | < 1	-0.290715	0.249166
Afu1g07590	Uncharacterized ORF; Ortholog of A. nidulans FGSC A4 : AN5115, A. niger CBS 513.88 : An07g10220, A. oryzae RIB40 : AO090012001011, A. niger ATCC 1015 : 180578-mRNA and Aspergillus wentii : Aspwe1_0120584			-0.644653	4.15e-05	Down in 37C |fc| < 1	-0.111555	0.636309		0.606749	0.000152951	Up in veA |fc | < 1	0.342277	0.0230901	Up in laeA |fc | < 1	1.2206	3.77e-24	Up in laeA
Afu1g07600	Uncharacterized ORF; Ortholog(s) have ribonuclease H activity, role in DNA replication, removal of RNA primer and nucleus, ribonuclease H2 complex localization			0.40984	0.0430998	Up in 37C |fc | < 1	-0.432124	0.125112		-1.02582	4.53e-06	Down in veA	0.281508	0.228199		0.0405017	0.849148
Afu1g07610	pex16 Uncharacterized ORF; Ortholog of A. nidulans FGSC A4 : AN5113, A. niger CBS 513.88 : An07g10240, A. oryzae RIB40 : AO090012001013, A. niger ATCC 1015 : 48217-mRNA and Aspergillus versicolor : Aspve1_0045821			-0.350704	0.0333072	Down in 37C |fc| < 1	-0.0655911	0.793309		-0.0477227	0.821457		0.209077	0.22313		0.767369	1.21e-08	Up in laeA |fc | < 1
Afu1g07620	Uncharacterized ORF; Ortholog of A. nidulans FGSC A4 : AN5112, A. niger CBS 513.88 : An07g10250, A. oryzae RIB40 : AO090012001014, A. niger ATCC 1015 : 39574-mRNA and Aspergillus versicolor : Aspve1_0045822			0.263453	0.108336		-0.27207	0.244025		-0.415036	0.0163166	Down in veA |fc| < 1	-0.0251111	0.9046		-0.227343	0.130293
Afu1g07625	Uncharacterized ORF; Ortholog of A. fumigatus A1163 : AFUB_007950			0.0934071	0.59469		-0.0380144	0.882136		-0.297609	0.0971926	Down in veA |fc| < 1	0.0905212	0.617278		-0.0448834	0.788327
Afu1g07630	Uncharacterized ORF; Has domain(s) with predicted nucleic acid binding, zinc ion binding activity			-0.330596	0.00137319	Down in 37C |fc| < 1	0.142844	0.448543		-0.0835167	0.522944		1.51321	1.46e-64	Up in laeA	1.3506	9.6e-85	Up in laeA
Afu1g07640	Uncharacterized ORF; Ortholog of A. nidulans FGSC A4 : AN5110, A. niger CBS 513.88 : An07g10280, A. oryzae RIB40 : AO090012001016, A. niger ATCC 1015 : 120955-mRNA and Aspergillus wentii : Aspwe1_0055251			0.0577196	0.739467		1.0597	2.68e-11	Up in veA	1.23676	4.3e-21	Up in veA	0.230663	0.127218		0.208206	0.106974
Afu1g07650	Uncharacterized ORF; Has domain(s) with predicted oxidoreductase activity and role in oxidation-reduction process			0.106808	0.455126		-0.276605	0.200899		-1.37496	1.1e-17	Down in veA	0.206248	0.126491		0.0376169	0.773989
Afu1g07660	Uncharacterized ORF; Ortholog of A. nidulans FGSC A4 : AN5108, A. niger CBS 513.88 : An07g10310, A. oryzae RIB40 : AO090012001018, A. niger ATCC 1015 : 39569-mRNA and Aspergillus wentii : Aspwe1_0055253			-0.223378	0.187865		-0.785176	0.000120558	Down in veA |fc| < 1	-0.631965	0.000751893	Down in veA |fc| < 1	-0.0464941	0.811716		0.143879	0.443258
Afu1g07670	Uncharacterized ORF; Ortholog of A. nidulans FGSC A4 : AN5107, A. niger CBS 513.88 : An07g10320, A. oryzae RIB40 : AO090012001019, A. niger ATCC 1015 : 53121-mRNA and Aspergillus wentii : Aspwe1_0046397			-0.274833	0.0390385	Down in 37C |fc| < 1	0.789767	3.75e-06	Up in veA |fc | < 1	0.689029	1.3e-08	Up in veA |fc | < 1	0.184702	0.175789		0.558723	1.84e-08	Up in laeA |fc | < 1
Afu1g07680	Uncharacterized ORF; Has domain(s) with predicted GTP binding, GTPase activity and role in GTP catabolic process, intracellular protein transport, nucleocytoplasmic transport, protein transport, signal transduction, small GTPase mediated signal transduction			0.133406	0.405656		0.660029	0.000859126	Up in veA |fc | < 1	0.612114	1.68e-05	Up in veA |fc | < 1	-0.034451	0.852907		-0.130541	0.369864
Afu1g07690	pmt2 Verified ORF; Protein O-mannosyltransferase; essential gene; 12 predicted transmembrane domains			0.44739	6.55e-07	Up in 37C |fc | < 1	-0.130758	0.449769		-0.704465	1.39e-12	Down in veA |fc| < 1	0.302513	0.00110284	Up in laeA |fc | < 1	-0.434353	4.54e-11	Down in laeA |fc| < 1
Afu1g07700	Uncharacterized ORF; Has domain(s) with predicted substrate-specific transmembrane transporter activity, transmembrane transporter activity, role in transmembrane transport and integral to membrane, membrane localization			0.0236648	0.880513		0.0796349	0.715563		-0.175497	0.233251		0.142019	0.306841		0.302126	0.00877243	Up in laeA |fc | < 1
Afu1g07710	Uncharacterized ORF; Ortholog of A. nidulans FGSC A4 : AN5103, A. niger CBS 513.88 : An07g10393, A. oryzae RIB40 : AO090012001023, Aspergillus versicolor : Aspve1_0139230 and Aspergillus zonatus : Aspzo1_0072758			-0.0471502	0.822227		0.204089	0.386287		0.118736	0.541837		0.164037	0.42134		0.373526	0.0120781	Up in laeA |fc | < 1
Afu1g07720	Uncharacterized ORF; Has domain(s) with predicted role in cellular process			-0.700781	4.26e-15	Down in 37C |fc| < 1	0.0838287	0.642938		0.838226	3.77e-17	Up in veA |fc | < 1	0.110389	0.288244		1.02	1.03e-53	Up in laeA
Afu1g07730	mep1 Uncharacterized ORF; Putative secreted pappalysin-like endoprotease; predicted signal sequence for secretion; induced by growth on BSA as a sole nitrogen source			-0.125968	0.490761		-0.524266	0.0162788	Down in veA |fc| < 1	-0.851476	1.16e-05	Down in veA |fc| < 1	-1.53919	1.69e-16	Down in laeA	-1.17999	9.35e-11	Down in laeA
Afu1g07740	Uncharacterized ORF; Ortholog(s) have phospholipid-translocating ATPase activity, role in actin cortical patch localization, endocytosis, intracellular protein transport, phospholipid translocation and late endosome membrane, trans-Golgi network localization			0.174607	0.23918		0.0799875	0.751485		0.255748	0.127267		-0.199086	0.193069		-0.275209	0.0324657	Down in laeA |fc| < 1
Afu1g07750	Uncharacterized ORF; Has domain(s) with predicted DNA binding activity			-0.11195	0.328806		1.11874	3.02e-16	Up in veA	1.27871	2.31e-34	Up in veA	-1.0696	7.44e-25	Down in laeA	-0.667097	6.76e-14	Down in laeA |fc| < 1
Afu1g08760	Uncharacterized ORF; Ortholog(s) have porphobilinogen synthase activity, role in heme biosynthetic process and cytoplasm, nucleus localization			0.159398	0.183606		0.00806756	0.973105		0.133811	0.276715		0.00903362	0.952611		-0.0695154	0.488275
Afu1g08767	Uncharacterized ORF; Has domain(s) with predicted acetyltransferase activity, sequence-specific DNA binding RNA polymerase II transcription factor activity, transferase activity, zinc ion binding activity and role in regulation of transcription, DNA-dependent			-0.503114	0.000844226	Down in 37C |fc| < 1	0.253619	0.270405		0.64762	1.33e-05	Up in veA |fc | < 1	0.319551	0.0267008	Up in laeA |fc | < 1	1.06047	2.6e-20	Up in laeA
Afu1g08780	Uncharacterized ORF; Predicted DDE1 transposon-related ORF			NA	NA		NA	NA		NA	NA		NA	NA		NA	NA
Afu1g08790	Uncharacterized ORF; Ortholog(s) have nucleus localization			-0.506885	9.8e-08	Down in 37C |fc| < 1	0.0796545	0.697153		0.529371	1.32e-07	Up in veA |fc | < 1	0.31235	0.000968764	Up in laeA |fc | < 1	0.850065	3.25e-47	Up in laeA |fc | < 1
Afu1g08795	Uncharacterized ORF; Has domain(s) with predicted role in meiotic chromosome segregation and chromosome, centromeric region, nucleus localization			0.258519	0.0947273	Up in 37C |fc | < 1	0.0717997	0.770767		-0.484309	0.00245861	Down in veA |fc| < 1	-0.0898829	0.639593		-0.434157	0.00123137	Down in laeA |fc| < 1
Afu1g08800	Uncharacterized ORF; Ortholog(s) have 3-hydroxyphenylacetate 6-hydroxylase activity			-0.231832	0.410002		0.0539766	0.882462		0.17666	0.563501		-0.531611	0.0656432	Down in laeA |fc| < 1	0.380892	0.141943
Afu1g08810	Uncharacterized ORF; Mitochondrial glycerol-3-phosphate dehydrogenase; hypoxia repressed protein			0.129416	0.253875		-0.148861	0.412016		-0.755047	8.46e-11	Down in veA |fc| < 1	0.428802	2.75e-05	Up in laeA |fc | < 1	0.217809	0.00809665	Up in laeA |fc | < 1
Afu1g08820	Uncharacterized ORF; Ortholog(s) have cytoplasm localization			0.0428108	0.782023		-0.527048	0.0035435	Down in veA |fc| < 1	-0.329744	0.0217555	Down in veA |fc| < 1	-0.355435	0.0133075	Down in laeA |fc| < 1	-0.392568	0.000815191	Down in laeA |fc| < 1
Afu1g08830	Uncharacterized ORF; Ortholog of A. nidulans FGSC A4 : AN10186, A. niger CBS 513.88 : An08g00290, A. niger ATCC 1015 : 130364-mRNA, Aspergillus wentii : Aspwe1_0036259 and Aspergillus sydowii : Aspsy1_0083330			0.0306989	0.847388		0.0863653	0.692487		-0.0218645	0.896594		0.462376	0.000142249	Up in laeA |fc | < 1	0.334714	0.00218797	Up in laeA |fc | < 1
Afu1g08840	Uncharacterized ORF; Ortholog(s) have guanylate kinase activity and cytoplasm, nucleus localization			-0.397879	0.00148938	Down in 37C |fc| < 1	-0.434467	0.02662	Down in veA |fc| < 1	-0.646347	3.61e-06	Down in veA |fc| < 1	0.802932	8.54e-14	Up in laeA |fc | < 1	0.963918	5.36e-29	Up in laeA |fc | < 1
Afu1g08850	aspD Verified ORF; Septin; localizes to long tubular structures within hyphae and to newly formed septa; repressed by exposure to artemisinin			0.696163	1.48e-15	Up in 37C |fc | < 1	-0.724837	5.55e-07	Down in veA |fc| < 1	-2.03705	2.61e-90	Down in veA	1.32922	9.03e-63	Up in laeA	0.72971	3.92e-36	Up in laeA |fc | < 1
Afu1g08860	Uncharacterized ORF; Ortholog of A. fumigatus A1163 : AFUB_008280			0.119659	0.573533		-0.215474	0.441015		-0.557268	0.0093505	Down in veA |fc| < 1	0.45624	0.0120966	Up in laeA |fc | < 1	0.174042	0.352538
Afu1g08870	Uncharacterized ORF; Ortholog of A. nidulans FGSC A4 : AN1391, A. niger CBS 513.88 : An08g00360, A. oryzae RIB40 : AO090005001639, A. niger ATCC 1015 : 176655-mRNA and Aspergillus wentii : Aspwe1_0106441			-0.624901	1.78e-06	Down in 37C |fc| < 1	-0.264237	0.170353		0.18163	0.271061		-0.242479	0.079953	Down in laeA |fc| < 1	0.437198	0.000550911	Up in laeA |fc | < 1
Afu1g08880	Uncharacterized ORF; Ortholog(s) have copper chaperone activity, role in cellular iron ion homeostasis, cellular response to oxidative stress, copper ion transport and cytosol localization			0.520245	2.26e-06	Up in 37C |fc | < 1	-0.628701	0.000327688	Down in veA |fc| < 1	-1.85902	6.49e-51	Down in veA	1.12548	2.16e-28	Up in laeA	0.367349	1.39e-06	Up in laeA |fc | < 1
Afu1g08890	Uncharacterized ORF; Ortholog of A. fumigatus A1163 : AFUB_008310			0.19762	0.260195		-0.0654479	0.806059		-0.653363	0.000379176	Down in veA |fc| < 1	-0.588059	0.00141439	Down in laeA |fc| < 1	-0.8607	2.3e-07	Down in laeA |fc| < 1
Afu1g08900	Uncharacterized ORF; Has domain(s) with predicted zinc ion binding activity			-0.736806	5.2e-09	Down in 37C |fc| < 1	-0.158499	0.455854		0.169033	0.30538		0.337697	0.00557484	Up in laeA |fc | < 1	1.15906	5.03e-27	Up in laeA
Afu1g08910	Uncharacterized ORF; Has domain(s) with predicted catalytic activity			-0.355624	0.0588368	Down in 37C |fc| < 1	0.794577	4.58e-05	Up in veA |fc | < 1	0.775307	7.32e-06	Up in veA |fc | < 1	1.16834	2e-16	Up in laeA	1.12034	1.63e-15	Up in laeA
Afu1g08920	Uncharacterized ORF; Ortholog of A. nidulans FGSC A4 : AN1386, A. niger CBS 513.88 : An08g00410, A. oryzae RIB40 : AO090005001634, A. niger ATCC 1015 : 208493-mRNA and Aspergillus wentii : Aspwe1_0036270			-0.317316	0.0364101	Down in 37C |fc| < 1	0.0589451	0.799305		0.103051	0.59521		-0.3291	0.0292656	Down in laeA |fc| < 1	0.148708	0.334942
Afu1g08930	Uncharacterized ORF; Ortholog(s) have role in iron-sulfur cluster assembly, ribosomal large subunit export from nucleus, tRNA wobble uridine modification and cytosol, nucleus localization			0.305394	0.027242	Up in 37C |fc | < 1	0.295645	0.119804		0.29143	0.0365064	Up in veA |fc | < 1	0.503158	0.00011414	Up in laeA |fc | < 1	0.317064	0.00498542	Up in laeA |fc | < 1
Afu1g08940	kexA Uncharacterized ORF; Putative pheromone processing carboxypeptidase; predicted signal sequence for secretion			0.404974	0.00121843	Up in 37C |fc | < 1	-0.165566	0.425549		-0.115159	0.425227		-0.0764561	0.634712		-0.547556	1.52e-06	Down in laeA |fc| < 1
Afu1g08950	Uncharacterized ORF; Ortholog(s) have protein-arginine omega-N monomethyltransferase activity and role in peptidyl-arginine methylation			0.804875	0.00353169	Up in 37C |fc | < 1	-0.0798476	0.876828		-0.264485	0.35387		0.613324	0.0504549	Up in laeA |fc | < 1	0.0553143	0.846821
Afu1g08960	Uncharacterized ORF; Ortholog of A. nidulans FGSC A4 : AN1383, A. niger CBS 513.88 : An08g00450, A. oryzae RIB40 : AO090005001630, A. niger ATCC 1015 : 208484-mRNA and Aspergillus wentii : Aspwe1_0048794			0.30478	0.0133106	Up in 37C |fc | < 1	0.101222	0.628477		0.0816145	0.567927		0.22472	0.0753108	Up in laeA |fc | < 1	0.207013	0.0435582	Up in laeA |fc | < 1
Afu1g08970	Uncharacterized ORF; Ortholog(s) have role in cellular zinc ion homeostasis, endoplasmic reticulum inheritance, protein targeting to nuclear inner membrane, septin ring assembly			-0.322431	0.147146		0.67981	0.00253694	Up in veA |fc | < 1	1.24478	1.2e-11	Up in veA	0.707036	5.21e-05	Up in laeA |fc | < 1	1.24589	1.99e-15	Up in laeA
Afu1g08980	myg1 Uncharacterized ORF; UPF0160 domain protein			-0.0664177	0.625565		0.107209	0.596766		-0.153906	0.256295		-0.754309	2.06e-10	Down in laeA |fc| < 1	-0.799172	4.44e-13	Down in laeA |fc| < 1
Afu1g08990	Uncharacterized ORF; Ortholog(s) have extracellular region localization			0.329865	0.0737038	Up in 37C |fc | < 1	1.36078	1.67e-14	Up in veA	1.27802	1.44e-18	Up in veA	0.246943	0.217839		-0.161576	0.372586
Afu1g09000	Uncharacterized ORF; Ortholog of A. nidulans FGSC A4 : AN1381, A. oryzae RIB40 : AO090005001625, A. niger ATCC 1015 : 47752-mRNA, Aspergillus wentii : Aspwe1_0103608 and Aspergillus sydowii : Aspsy1_0140811			-0.874317	0.0239263	Down in 37C |fc| < 1	1.52425	3.22e-07	Up in veA	2.49868	2.76e-18	Up in veA	0.93062	0.00195348	Up in laeA |fc | < 1	1.65242	2.65e-07	Up in laeA
Afu1g09010	Uncharacterized ORF; Has domain(s) with predicted ATP binding, aminoacyl-tRNA ligase activity, methionine-tRNA ligase activity, role in methionyl-tRNA aminoacylation, tRNA aminoacylation for protein translation and cytoplasm localization			0.0809	0.442005		0.917303	2.99e-11	Up in veA |fc | < 1	1.31758	6.02e-46	Up in veA	0.231235	0.0138752	Up in laeA |fc | < 1	0.286714	3.61e-06	Up in laeA |fc | < 1
Afu1g09020	Uncharacterized ORF; Ortholog(s) have nuclear periphery localization			0.00999553	0.958045		2.12674	2.36e-33	Up in veA	1.68599	5.3e-45	Up in veA	0.489189	0.00020481	Up in laeA |fc | < 1	0.630777	2.45e-08	Up in laeA |fc | < 1
Afu1g09030	Uncharacterized ORF; Protein of unknown function; calcium downregulated; transcript up-regulated in conidia exposed to neutrophils			-0.813378	8.32e-18	Down in 37C |fc| < 1	-3.26788	1.38e-66	Down in veA	-2.14263	7.03e-46	Down in veA	-0.272191	0.0100292	Down in laeA |fc| < 1	-0.390313	6.06e-05	Down in laeA |fc| < 1
Afu1g09040	rgsC Uncharacterized ORF; Member of the RGS (regulator of G-protein signaling) family			0.03746	0.832214		0.0204996	0.93759		-0.378049	0.0243839	Down in veA |fc| < 1	0.218788	0.14443		0.225904	0.0813751	Up in laeA |fc | < 1
Afu1g09050	Uncharacterized ORF; Methylene-fatty-acyl-phospholipid synthase; no human homolog			-0.232915	0.139271		0.267608	0.174027		-0.183478	0.307804		0.772667	5.63e-10	Up in laeA |fc | < 1	0.721798	1.98e-08	Up in laeA |fc | < 1
Afu1g09060	Uncharacterized ORF; Ortholog of A. nidulans FGSC A4 : AN1375, A. oryzae RIB40 : AO090005001619, Aspergillus wentii : Aspwe1_0106093, Aspergillus versicolor : Aspve1_0037106 and Aspergillus zonatus : Aspzo1_0012674			-0.424928	0.0086365	Down in 37C |fc| < 1	0.259717	0.206961		0.846758	7.1e-08	Up in veA |fc | < 1	-0.0467059	0.81072		0.73531	1.04e-07	Up in laeA |fc | < 1
Afu1g09070	Uncharacterized ORF; Ortholog of A. nidulans FGSC A4 : AN1374, A. niger CBS 513.88 : An08g00580, A. oryzae RIB40 : AO090005001598, A. niger ATCC 1015 : 47745-mRNA and Aspergillus wentii : Aspwe1_0065603			0.110954	0.41416		-0.237085	0.206068		-0.285583	0.0456077	Down in veA |fc| < 1	-0.02981	0.847357		-0.223558	0.0382569	Down in laeA |fc| < 1
Afu1g09080	Uncharacterized ORF; Ortholog of A. niger CBS 513.88 : An08g00590, A. oryzae RIB40 : AO090005001599, A. niger ATCC 1015 : 177500-mRNA, Aspergillus wentii : Aspwe1_0024523 and Aspergillus sydowii : Aspsy1_0138507			-0.0859331	0.721135		-0.418348	0.0985768	Down in veA |fc| < 1	0.0204852	0.935537		-0.119757	0.573678		0.0906779	0.660611
Afu1g09090	Uncharacterized ORF; Has domain(s) with predicted electron carrier activity, protein disulfide oxidoreductase activity and role in cell redox homeostasis			-0.120833	0.656548		-0.721154	0.0140454	Down in veA |fc| < 1	-0.723188	0.00439055	Down in veA |fc| < 1	-0.118636	0.660421		0.00779601	0.975747
Afu1g09100	Uncharacterized ORF; 60S ribosomal protein L9			0.481241	1.11e-07	Up in 37C |fc | < 1	1.18886	7.77e-16	Up in veA	1.22595	4.54e-39	Up in veA	-0.159178	0.1181		-0.601007	1.31e-30	Down in laeA |fc| < 1
Afu1g09110	Uncharacterized ORF; Has domain(s) with predicted role in lipid metabolic process, metabolic process			0.685251	0.00011158	Up in 37C |fc | < 1	0.100486	0.729918		-0.584716	0.00215126	Down in veA |fc| < 1	-0.162081	0.496845		-0.0802149	0.658775
Afu1g09120	Uncharacterized ORF; Putative amino acid transporter; induced by growth on BSA as a sole nitrogen source			0.852851	4.64e-05	Up in 37C |fc | < 1	-0.314725	0.342621		-0.696625	0.00235544	Down in veA |fc| < 1	-0.656654	0.0307861	Down in laeA |fc| < 1	-1.78623	3.99e-14	Down in laeA
Afu1g09130	Verified ORF; Protein of unknown function identified by mass spectrometry			0.548772	0.000584659	Up in 37C |fc | < 1	0.470715	0.0259349	Up in veA |fc | < 1	-0.532946	0.00273494	Down in veA |fc| < 1	-0.0934677	0.668381		-0.892823	1.95e-08	Down in laeA |fc| < 1
Afu1g09140	Uncharacterized ORF; Ortholog of A. nidulans FGSC A4 : AN1373, A. niger CBS 513.88 : An08g00660, A. niger ATCC 1015 : 38636-mRNA, Aspergillus versicolor : Aspve1_0037098 and Aspergillus sydowii : Aspsy1_0037814			0.144016	0.864514		-0.311431	0.75603		-1.25197	0.204454		-0.890173	0.394706		-0.987406	0.278047
Afu1g09150	Uncharacterized ORF; Has domain(s) with predicted serine-type endopeptidase activity, role in proteolysis and integral to membrane localization			0.148236	0.431891		-0.117905	0.64842		-0.0244977	0.908615		0.18789	0.325628		0.0740079	0.665035
Afu1g09160	Uncharacterized ORF; Ortholog of A. nidulans FGSC A4 : AN1371, A. oryzae RIB40 : AO090005001607, A. niger ATCC 1015 : 175695-mRNA, Aspergillus wentii : Aspwe1_0104655 and Aspergillus terreus NIH2624 : ATET_08540			-0.0155111	0.954702		0.645148	0.00357818	Up in veA |fc | < 1	0.588052	0.00380822	Up in veA |fc | < 1	-0.498286	0.0324328	Down in laeA |fc| < 1	-0.43822	0.0430168	Down in laeA |fc| < 1
Afu1g09170	Uncharacterized ORF; Ortholog of A. fumigatus A1163 : AFUB_008590			-0.0742312	0.651157		-0.261886	0.167835		-0.452025	0.00405034	Down in veA |fc| < 1	0.544244	1.58e-06	Up in laeA |fc | < 1	0.687526	2.46e-09	Up in laeA |fc | < 1
Afu1g09180	Uncharacterized ORF; Ortholog of A. nidulans FGSC A4 : AN1369, A. niger CBS 513.88 : An08g00700, A. oryzae RIB40 : AO090005001609, A. niger ATCC 1015 : 208463-mRNA and Aspergillus wentii : Aspwe1_0106629			0.146168	0.385734		0.133149	0.566061		0.273723	0.0886665	Up in veA |fc | < 1	-0.277883	0.109701		-0.340026	0.0259488	Down in laeA |fc| < 1
Afu1g09190	Uncharacterized ORF; Has domain(s) with predicted sequence-specific DNA binding RNA polymerase II transcription factor activity, zinc ion binding activity, role in regulation of transcription, DNA-dependent and nucleus localization			-0.155079	0.311657		0.0251824	0.920687		-0.42302	0.00656902	Down in veA |fc| < 1	-0.169204	0.281613		-0.0280622	0.853958
Afu1g09200	Uncharacterized ORF; Ortholog(s) have role in rRNA processing, ribosomal large subunit biogenesis and PeBoW complex, preribosome, large subunit precursor localization			0.0683615	0.723301		0.99761	2.88e-08	Up in veA |fc | < 1	1.45337	1.32e-25	Up in veA	0.0169596	0.938247		0.128818	0.436299
Afu1g09210	Uncharacterized ORF; Has domain(s) with predicted ATP binding, nucleoside-triphosphatase activity, nucleotide binding activity			-0.183094	0.317081		0.774919	6.47e-05	Up in veA |fc | < 1	1.73099	5.94e-36	Up in veA	0.077983	0.687485		0.559578	0.000133721	Up in laeA |fc | < 1
Afu1g09220	Uncharacterized ORF; Has domain(s) with predicted role in protein transport			-0.0698591	0.779583		0.0827195	0.783369		0.0811969	0.750037		0.0888431	0.726488		0.598147	0.00121105	Up in laeA |fc | < 1
Afu1g09230	Uncharacterized ORF; Ortholog of A. fumigatus A1163 : AFUB_008650			0.319233	0.12679		0.256693	0.347696		0.0918689	0.678728		-0.402862	0.0906532	Down in laeA |fc| < 1	-0.696862	0.000471837	Down in laeA |fc| < 1
Afu1g09240	Uncharacterized ORF; Has domain(s) with predicted ATP binding, ATP-dependent helicase activity, helicase activity, nucleic acid binding activity			-0.811776	5.08e-07	Down in 37C |fc| < 1	-0.190004	0.418502		0.288217	0.164461		0.296614	0.0630908	Up in laeA |fc | < 1	1.08327	2.08e-13	Up in laeA
Afu1g09250	Uncharacterized ORF; Ortholog of A. nidulans FGSC A4 : AN1362, A. niger CBS 513.88 : An08g00770, A. oryzae RIB40 : AO090005001616, A. niger ATCC 1015 : 52824-mRNA and Aspergillus wentii : Aspwe1_0024539			0.645783	5.63e-10	Up in 37C |fc | < 1	0.883456	4.37e-09	Up in veA |fc | < 1	0.626736	7.85e-09	Up in veA |fc | < 1	0.414976	0.000250448	Up in laeA |fc | < 1	-0.147498	0.111979
Afu1g09260	Uncharacterized ORF; Has domain(s) with predicted N-acetyltransferase activity			-0.926237	NA		0.833518	0.421574		3.06907	0.0103876	Up in veA	0.803161	0.491239		2.00312	0.0722955	Up in laeA
Afu1g09270	Uncharacterized ORF; Ortholog(s) have role in cell morphogenesis, negative regulation of sexual sporulation resulting in formation of a cellular spore, phialide development, sexual sporulation resulting in formation of a cellular spore			-0.92498	1.85e-07	Down in 37C |fc| < 1	-0.36912	0.0909478	Down in veA |fc| < 1	0.609308	0.00374478	Up in veA |fc | < 1	-2.55605	4.53e-28	Down in laeA	-1.35155	1.55e-07	Down in laeA
Afu1g09280	Uncharacterized ORF; Has domain(s) with predicted catalytic activity			-0.370416	0.00103026	Down in 37C |fc| < 1	0.378371	0.0180315	Up in veA |fc | < 1	0.578686	2.4e-05	Up in veA |fc | < 1	0.17875	0.113711		0.264468	0.00708058	Up in laeA |fc | < 1
Afu1g09290	Uncharacterized ORF; Has domain(s) with predicted catalytic activity, nucleotidyltransferase activity and role in biosynthetic process			-0.370868	0.00276553	Down in 37C |fc| < 1	-0.213249	0.252023		-0.00315803	0.985989		0.487326	8.52e-06	Up in laeA |fc | < 1	0.85117	2.67e-17	Up in laeA |fc | < 1
Afu1g09300	Uncharacterized ORF; Ortholog of A. nidulans FGSC A4 : AN1356, A. niger CBS 513.88 : An08g00850, A. oryzae RIB40 : AO090005001593, A. niger ATCC 1015 : 176703-mRNA and Aspergillus wentii : Aspwe1_0127273			1.43266	0.00331131	Up in 37C	-0.4186	0.620673		-1.53944	0.00627667	Down in veA	-1.1759	0.203057		-3.07538	1.77e-06	Down in laeA
Afu1g09310	Uncharacterized ORF; Ortholog(s) have cytoplasm localization			0.0387604	0.888623		-0.41902	0.138032		-0.881717	0.000988111	Down in veA |fc| < 1	0.234626	0.362628		0.0464137	0.859549
Afu1g09320	Uncharacterized ORF; Has domain(s) with predicted nucleus localization			-0.486267	0.0143932	Down in 37C |fc| < 1	1.01922	4.17e-08	Up in veA	1.83666	2.82e-30	Up in veA	0.220819	0.277033		0.84886	1.52e-06	Up in laeA |fc | < 1
Afu1g09330	Uncharacterized ORF; Ortholog of A. nidulans FGSC A4 : AN10182, A. niger CBS 513.88 : An08g00880, A. oryzae RIB40 : AO090005001590, A. niger ATCC 1015 : 208447-mRNA and Aspergillus wentii : Aspwe1_0168530			0.0728981	0.609489		1.17255	4.83e-15	Up in veA	1.51068	9.59e-46	Up in veA	0.325428	0.00783019	Up in laeA |fc | < 1	0.329663	0.000701049	Up in laeA |fc | < 1
Afu1g09340	Uncharacterized ORF; Ortholog of A. fumigatus A1163 : AFUB_008760			0.442898	NA		1.33903	0.169286		1.71659	0.0539828	Up in veA	-1.02169	NA		-0.195807	0.873737
Afu1g09350	Uncharacterized ORF; Has domain(s) with predicted protein heterodimerization activity, role in DNA-dependent transcription, initiation, transcription from RNA polymerase II promoter and nucleus localization			-0.222408	0.109635		0.529521	0.00217536	Up in veA |fc | < 1	0.766699	1.61e-08	Up in veA |fc | < 1	0.400439	0.00110328	Up in laeA |fc | < 1	0.722443	2.39e-11	Up in laeA |fc | < 1
Afu1g09360	Uncharacterized ORF; Ortholog of S. cerevisiae : KSH1, A. nidulans FGSC A4 : AN1352, A. niger ATCC 1015 : 128550-mRNA, Aspergillus wentii : Aspwe1_0105636 and Aspergillus versicolor : Aspve1_0037067			-0.0645571	0.767244		-0.540149	0.0191043	Down in veA |fc| < 1	-0.890348	4.51e-05	Down in veA |fc| < 1	0.131476	0.532707		0.285561	0.100463
Afu1g09370	Uncharacterized ORF; Ortholog of A. nidulans FGSC A4 : AN1351, A. niger CBS 513.88 : An08g00910, A. niger ATCC 1015 : 198936-mRNA, Aspergillus wentii : Aspwe1_0048832 and Aspergillus sydowii : Aspsy1_0053020			-0.187658	0.407664		0.676755	0.00130093	Up in veA |fc | < 1	1.17253	8.62e-11	Up in veA	0.213291	0.33226		0.33152	0.117663
Afu1g09380	Uncharacterized ORF; Ortholog of A. nidulans FGSC A4 : AN1350, A. niger CBS 513.88 : An08g00920, A. oryzae RIB40 : AO090005001587, A. niger ATCC 1015 : 137661-mRNA and Aspergillus wentii : Aspwe1_0024549			-0.00185684	0.995056		0.426806	0.0718883	Up in veA |fc | < 1	0.787484	2.7e-05	Up in veA |fc | < 1	-0.250252	0.311591		0.11355	0.616328
Afu1g09390	Uncharacterized ORF; Ortholog of A. niger CBS 513.88 : An08g00930, A. oryzae RIB40 : AO090005001586, Aspergillus wentii : Aspwe1_0024550, Aspergillus versicolor : Aspve1_0119823 and Aspergillus zonatus : Aspzo1_0149097			0.0108772	0.961744		0.307324	0.155691		0.0245706	0.909296		0.242863	0.187858		0.279523	0.0870336	Up in laeA |fc | < 1
Afu1g09400	Uncharacterized ORF; Has domain(s) with predicted nucleic acid binding activity			0.196932	0.14328		0.284286	0.167028		0.24929	0.0582392	Up in veA |fc | < 1	-0.38104	0.00479551	Down in laeA |fc| < 1	-0.556646	1.57e-07	Down in laeA |fc| < 1
Afu1g09410	Uncharacterized ORF; Ortholog(s) have structural constituent of ribosome activity, role in mitochondrial genome maintenance and mitochondrial large ribosomal subunit localization			0.335314	0.038279	Up in 37C |fc | < 1	0.165682	0.493749		0.569821	0.000211604	Up in veA |fc | < 1	0.166216	0.379386		-0.130101	0.434793
Afu1g09420	Uncharacterized ORF; Ortholog of A. nidulans FGSC A4 : AN1347, A. niger ATCC 1015 : 176918-mRNA, Aspergillus wentii : Aspwe1_0024553, Aspergillus sydowii : Aspsy1_0074209 and Aspergillus terreus NIH2624 : ATET_08565			-0.207049	0.496806		-1.34018	2.13e-05	Down in veA	-2.53763	7.93e-10	Down in veA	0.417054	0.0969215	Up in laeA |fc | < 1	-0.199171	0.535601
Afu1g09430	Uncharacterized ORF; Ortholog of A. nidulans FGSC A4 : AN1346, A. oryzae RIB40 : AO090012000930, A. niger ATCC 1015 : 177198-mRNA, Aspergillus wentii : Aspwe1_0103922 and Aspergillus sydowii : Aspsy1_0025400			-0.230167	0.274233		0.0200937	0.94721		-0.419827	0.0739603	Down in veA |fc| < 1	0.0321126	0.895555		0.27597	0.160843
Afu1g09440	rps23 Uncharacterized ORF; 40S ribosomal protein S23			0.280962	0.00561824	Up in 37C |fc | < 1	1.39545	2.26e-19	Up in veA	1.41333	1.29e-60	Up in veA	0.784404	8.02e-17	Up in laeA |fc | < 1	0.572178	1.13e-25	Up in laeA |fc | < 1
Afu1g09450	Uncharacterized ORF; Ortholog(s) have enzyme regulator activity, guanyl-nucleotide exchange factor activity, translation initiation factor activity and role in regulation of translational initiation			0.136882	0.342776		1.38204	1.46e-20	Up in veA	1.44548	4.69e-36	Up in veA	-0.211375	0.16117		-0.192041	0.129831
Afu1g09460	Uncharacterized ORF; Has domain(s) with predicted phosphatase activity			-0.3743	0.0236235	Down in 37C |fc| < 1	-0.2642	0.241118		0.0194366	0.928228		0.326954	0.0332422	Up in laeA |fc | < 1	0.551856	0.000110693	Up in laeA |fc | < 1
Afu1g09470	Uncharacterized ORF; Putative class V aminotransferase; transcript up-regulated in conidia exposed to neutrophils			1.01363	2.93e-22	Up in 37C	-0.248852	0.205148		-0.829418	3.45e-12	Down in veA |fc| < 1	-0.252709	0.0734377	Down in laeA |fc| < 1	-1.36862	4.53e-46	Down in laeA
Afu1g09480	Uncharacterized ORF; Ortholog(s) have protein transporter activity, role in retrograde transport, endosome to Golgi and endosome, retromer complex, inner shell localization			0.636706	0.000104034	Up in 37C |fc | < 1	-0.0162482	0.960528		-0.401168	0.0249559	Down in veA |fc| < 1	0.295473	0.131994		-0.5174	0.0015311	Down in laeA |fc| < 1
Afu1g09490	Uncharacterized ORF; Has domain(s) with predicted nucleic acid binding, nucleotide binding activity			-0.0447981	0.794375		0.128163	0.55253		0.5863	4.66e-05	Up in veA |fc | < 1	0.412019	0.00248757	Up in laeA |fc | < 1	0.735225	1.56e-11	Up in laeA |fc | < 1
Afu1g09500	Uncharacterized ORF; Ortholog(s) have phosphatidylinositol binding, ubiquitin binding, ubiquitin-protein ligase activity			-0.0884958	0.534895		0.387133	0.0334418	Up in veA |fc | < 1	0.291388	0.0436259	Up in veA |fc | < 1	0.367914	0.00111491	Up in laeA |fc | < 1	0.583406	4.86e-10	Up in laeA |fc | < 1
Afu1g09510	Uncharacterized ORF; Putative GPI-anchored protein; expression induced in biofilm			0.226101	0.104581		-0.42906	0.0364064	Down in veA |fc| < 1	-1.39073	2.28e-22	Down in veA	-0.260933	0.0697701	Down in laeA |fc| < 1	-0.410016	0.00017305	Down in laeA |fc| < 1
Afu1g09520	Uncharacterized ORF; Ortholog of A. nidulans FGSC A4 : AN10183, A. niger CBS 513.88 : An08g01080, A. oryzae RIB40 : AO090012000920, Aspergillus tubingensis : Asptu1_0113997 and N. fischeri NRRL 181 : NFIA_016090			-0.100963	0.757372		-0.232755	0.529182		0.333206	0.24394		-0.594717	0.0608121	Down in laeA |fc| < 1	0.14736	0.622208
Afu1g09530	Uncharacterized ORF; Ortholog of A. nidulans FGSC A4 : AN10181, A. niger CBS 513.88 : An08g01090, A. oryzae RIB40 : AO090012000919, Aspergillus wentii : Aspwe1_0036341 and Aspergillus carbonarius ITEM 5010 : Acar5010_203013			0.118044	0.504326		0.552679	0.00279813	Up in veA |fc | < 1	0.328842	0.0619514	Up in veA |fc | < 1	-0.0216026	0.914833		-0.0154555	0.930583
Afu1g09540	Uncharacterized ORF; Ortholog(s) have mRNA binding activity and role in microautophagy, polyphosphate metabolic process, vacuolar transport, vacuole fusion, non-autophagic			0.849107	0.000927415	Up in 37C |fc | < 1	-0.872244	0.0194488	Down in veA |fc| < 1	-1.38477	7.6e-06	Down in veA	-0.17387	0.652582		-0.614354	0.0234076	Down in laeA |fc| < 1
Afu1g09550	Uncharacterized ORF; Ortholog(s) have dynein complex localization			0.485349	1.26e-05	Up in 37C |fc | < 1	-0.624359	0.00151533	Down in veA |fc| < 1	-2.57147	6.19e-72	Down in veA	0.298101	0.0151959	Up in laeA |fc | < 1	-0.588208	6.01e-10	Down in laeA |fc| < 1
Afu1g09560	Uncharacterized ORF; Ortholog of A. nidulans FGSC A4 : AN1335, A. niger CBS 513.88 : An08g01150, A. oryzae RIB40 : AO090012000914, A. niger ATCC 1015 : 47711-mRNA and Aspergillus wentii : Aspwe1_0048854			-0.130984	0.267091		-0.300296	0.0728908	Down in veA |fc| < 1	-1.70018	4.24e-38	Down in veA	1.16753	5.38e-40	Up in laeA	1.1074	5.25e-47	Up in laeA
Afu1g09570	Uncharacterized ORF; Ortholog of A. nidulans FGSC A4 : AN1336, A. niger CBS 513.88 : An08g01160, A. oryzae RIB40 : AO090012000913, A. niger ATCC 1015 : 38594-mRNA and Aspergillus wentii : Aspwe1_0024569			0.129268	0.468051		0.306021	0.137055		0.221389	0.19283		-0.949145	1.2e-07	Down in laeA |fc| < 1	-0.625915	7e-05	Down in laeA |fc| < 1
Afu1g09580	Uncharacterized ORF; Ortholog of A. nidulans FGSC A4 : AN1331, A. niger CBS 513.88 : An08g01170, A. oryzae RIB40 : AO090012000911, A. niger ATCC 1015 : 55881-mRNA and Aspergillus wentii : Aspwe1_0149108			-0.35924	0.074426	Down in 37C |fc| < 1	1.3107	1.32e-11	Up in veA	0.929925	4.6e-07	Up in veA |fc | < 1	-1.48481	4.21e-11	Down in laeA	-1.18732	4.22e-07	Down in laeA
Afu1g09590	Uncharacterized ORF; Ortholog of A. nidulans AN1330; calcium induced			-0.117349	0.408143		0.977786	5.05e-10	Up in veA |fc | < 1	0.535143	3.43e-05	Up in veA |fc | < 1	-0.263905	0.051729	Down in laeA |fc| < 1	-0.485822	3.69e-05	Down in laeA |fc| < 1
Afu1g09600	Uncharacterized ORF; Ortholog(s) have peptide alpha-N-acetyltransferase activity, role in N-terminal protein amino acid acetylation, histone acetylation and NatA complex, cytosolic ribosome localization			0.161984	0.256886		-0.0204887	0.935572		-0.366059	0.014157	Down in veA |fc| < 1	0.22486	0.10791		0.0292362	0.828346
Afu1g09610	Uncharacterized ORF; Ortholog of A. nidulans FGSC A4 : AN1327, A. niger CBS 513.88 : An08g01200, A. oryzae RIB40 : AO090012000908, Aspergillus wentii : Aspwe1_0080095 and Aspergillus versicolor : Aspve1_0301654			-0.0781298	0.612507		0.921528	3.36e-07	Up in veA |fc | < 1	1.0967	1.05e-20	Up in veA	0.0678535	0.65971		0.151138	0.204417
Afu1g09620	Uncharacterized ORF; Has domain(s) with predicted ATP binding, protein kinase activity, transferase activity, transferring phosphorus-containing groups activity and role in protein phosphorylation			-0.0198902	0.918396		0.404035	0.0332104	Up in veA |fc | < 1	0.880487	5.13e-10	Up in veA |fc | < 1	0.390255	0.00832706	Up in laeA |fc | < 1	0.443579	0.000852358	Up in laeA |fc | < 1
Afu1g09630	Uncharacterized ORF; Ortholog of A. nidulans FGSC A4 : AN1325, A. niger CBS 513.88 : An08g01230, A. oryzae RIB40 : AO090012000905, A. niger ATCC 1015 : 198893-mRNA and Aspergillus wentii : Aspwe1_0036403			-0.378556	0.312973		0.259199	0.656699		0.939698	1.05e-10	Up in veA |fc | < 1	-0.010599	0.979889		0.344724	0.000182018	Up in laeA |fc | < 1
Afu1g09640	Uncharacterized ORF; Ortholog(s) have actin binding, cytoskeletal regulatory protein binding activity			0.0238716	0.9013		0.449828	0.0232874	Up in veA |fc | < 1	0.35289	0.0313285	Up in veA |fc | < 1	0.450293	0.00176425	Up in laeA |fc | < 1	0.671577	8.84e-08	Up in laeA |fc | < 1
Afu1g09650	Uncharacterized ORF; Putative GPI anchored protein			0.182332	0.532093		1.03752	2.29e-05	Up in veA	0.0578464	0.851074		0.115105	0.7245		-0.194562	0.491753
Afu1g09660	Uncharacterized ORF; Ortholog(s) have dicarboxylic acid transmembrane transporter activity, role in mitochondrial transport and mitochondrial inner membrane localization			0.025803	0.861229		-0.748283	2.56e-05	Down in veA |fc| < 1	-1.45372	1.16e-23	Down in veA	0.0744938	0.597756		-0.103617	0.369221
Afu1g09670	Uncharacterized ORF; Putative HLH transcription factor; calcium induced			-0.434895	0.000359484	Down in 37C |fc| < 1	0.922765	2.12e-07	Up in veA |fc | < 1	0.97944	1.88e-17	Up in veA |fc | < 1	-0.456754	0.00012885	Down in laeA |fc| < 1	0.0606123	0.618013
Afu1g09680	Uncharacterized ORF; Ortholog(s) have role in Golgi to endosome transport and Golgi membrane localization			0.642297	5.25e-09	Up in 37C |fc | < 1	0.800208	1.72e-07	Up in veA |fc | < 1	0.00238894	0.987164		-0.221876	0.0996339	Down in laeA |fc| < 1	-1.0764	2.66e-26	Down in laeA
Afu1g09690	Uncharacterized ORF; Ortholog(s) have 2',3'-cyclic-nucleotide 3'-phosphodiesterase activity, GTP-dependent polyribonucleotide 5'-hydroxyl-kinase activity, RNA ligase (ATP) activity			-0.02008	0.924542		2.09603	1e-41	Up in veA	3.02618	6.6e-147	Up in veA	-0.290383	0.121807		-0.0325143	0.865945
Afu1g09700	Uncharacterized ORF; Ortholog(s) have cytoplasm, nucleus localization			0.153787	0.397154		1.94205	2.33e-35	Up in veA	2.07276	3.83e-58	Up in veA	0.371572	0.0260934	Up in laeA |fc | < 1	0.473712	0.00063766	Up in laeA |fc | < 1
Afu1g09710	Uncharacterized ORF; Ortholog of A. fumigatus A1163 : AFUB_009160			-0.0535968	NA		0.586567	0.622171		0.699169	0.624544		0.843288	0.529834		0.235378	0.8603
Afu1g09720	Uncharacterized ORF; Ortholog of A. nidulans FGSC A4 : AN1293, A. niger CBS 513.88 : An08g01500, A. oryzae RIB40 : AO090012000872, A. niger ATCC 1015 : 47696-mRNA and Aspergillus wentii : Aspwe1_0103011			-0.793457	0.00120958	Down in 37C |fc| < 1	-0.813299	0.00272048	Down in veA |fc| < 1	-0.931559	0.0072685	Down in veA |fc| < 1	0.457384	0.0316141	Up in laeA |fc | < 1	0.968643	4.5e-05	Up in laeA |fc | < 1
Afu1g09730	Uncharacterized ORF; Has domain(s) with predicted catalytic activity and membrane localization			0.585096	0.0101732	Up in 37C |fc | < 1	1.98632	2.61e-23	Up in veA	1.58266	4.15e-21	Up in veA	0.151527	0.626057		0.0135137	0.958536
Afu1g09750	Verified ORF; Putative aldehyde reductase; conidia-enriched protein			-4.17454	1.32e-44	Down in 37C	-1.96791	6.55e-17	Down in veA	0.71925	0.277883		-5.40719	1.67e-36	Down in laeA	-1.50848	0.0710544	Down in laeA
Afu1g09754	Uncharacterized ORF; Has domain(s) with predicted carbon-sulfur lyase activity and role in metabolic process			-0.640534	0.00191427	Down in 37C |fc| < 1	-0.256541	0.337928		0.332174	0.178177		-1.50342	1.19e-10	Down in laeA	0.197891	0.422097
Afu1g09757	Uncharacterized ORF; Ortholog(s) have copper ion binding activity, role in metal ion transport, mitochondrial respiratory chain complex IV assembly and cytosol, mitochondrial intermembrane space localization			0.236804	0.369397		0.0130707	0.973729		-0.279251	0.310532		0.602575	0.00945536	Up in laeA |fc | < 1	0.625615	0.00367664	Up in laeA |fc | < 1
Afu1g09760	Uncharacterized ORF; Ortholog(s) have role in cellular response to amino acid starvation, meiosis, regulation of TOR signaling cascade and Seh1-associated complex, extrinsic to fungal-type vacuolar membrane localization			0.232718	0.17314		-0.262014	0.252957		-0.3807	0.0670215	Down in veA |fc| < 1	0.390235	0.0177081	Up in laeA |fc | < 1	-0.0254285	0.887937
Afu1g09770	Uncharacterized ORF; Ortholog of A. nidulans FGSC A4 : AN1288, A. niger CBS 513.88 : An08g01580, A. oryzae RIB40 : AO090012000866, A. niger ATCC 1015 : 208387-mRNA and Aspergillus wentii : Aspwe1_0036503			-1.0758	4.33e-08	Down in 37C	0.983139	1.94e-05	Up in veA |fc | < 1	2.18902	1.12e-29	Up in veA	0.46827	0.00883314	Up in laeA |fc | < 1	1.40995	1.2e-18	Up in laeA
Afu1g09780	Uncharacterized ORF; Has domain(s) with predicted membrane localization			0.00943487	0.964387		0.127892	0.603603		0.536807	0.000670623	Up in veA |fc | < 1	0.467062	0.00181777	Up in laeA |fc | < 1	0.618716	3.74e-06	Up in laeA |fc | < 1
Afu1g09790	Uncharacterized ORF; Has domain(s) with predicted chromatin binding activity, role in chromatin modification, regulation of transcription, DNA-dependent and nucleus localization			-0.0360843	0.894434		0.536196	0.0310549	Up in veA |fc | < 1	0.90888	7.61e-06	Up in veA |fc | < 1	0.434315	0.0351179	Up in laeA |fc | < 1	0.48558	0.0137407	Up in laeA |fc | < 1
Afu1g09800	Uncharacterized ORF; Ortholog of S. cerevisiae OLA1; snoRNA Afu-304 encoded within intron 2			0.520179	8.13e-08	Up in 37C |fc | < 1	0.429546	0.011528	Up in veA |fc | < 1	0.167928	0.132083		0.25235	0.0167679	Up in laeA |fc | < 1	-0.529286	3.53e-14	Down in laeA |fc| < 1
Afu1g09810	Uncharacterized ORF; Has domain(s) with predicted RNA binding activity			0.778808	7.49e-19	Up in 37C |fc | < 1	-0.155605	0.461335		-1.8921	2.81e-105	Down in veA	1.2867	3.15e-51	Up in laeA	0.405921	7.3e-18	Up in laeA |fc | < 1
Afu1g09820	Uncharacterized ORF; Ortholog of A. nidulans FGSC A4 : AN1283, A. niger CBS 513.88 : An08g01630, A. oryzae RIB40 : AO090038000453, A. niger ATCC 1015 : 52797-mRNA and Aspergillus wentii : Aspwe1_0106509			0.260826	0.112209		-0.340033	0.140697		-0.9111	6.6e-08	Down in veA |fc| < 1	0.253789	0.122991		0.00867904	0.95919
Afu1g09830	Uncharacterized ORF; Ortholog(s) have protein complex scaffold activity, role in posttranslational protein targeting to membrane, response to heat and TRC complex localization			0.275643	0.0126029	Up in 37C |fc | < 1	0.366878	0.0317936	Up in veA |fc | < 1	-0.174434	0.163408		0.188903	0.108049		-0.174812	0.0540474	Down in laeA |fc| < 1
Afu1g09840	tim44 Uncharacterized ORF; Mitochondrial inner membrane translocase subunit			-0.0813825	0.704595		0.64837	0.00738823	Up in veA |fc | < 1	1.61541	5.59e-28	Up in veA	0.507295	0.00176002	Up in laeA |fc | < 1	0.475908	0.00351996	Up in laeA |fc | < 1
Afu1g09850	Uncharacterized ORF; Has domain(s) with predicted structural constituent of ribosome activity, role in translation and ribosome localization			-0.0314984	0.906542		-0.0485908	0.881952		0.317693	0.158303		0.163233	0.50325		-0.0114563	0.964294
Afu1g09870	Uncharacterized ORF; Has domain(s) with predicted phosphatidylinositol binding activity and role in cell communication			0.133375	0.462775		0.450544	0.0259438	Up in veA |fc | < 1	0.373739	0.0193807	Up in veA |fc | < 1	-0.109784	0.579806		-0.0323405	0.855035
Afu1g09880	Uncharacterized ORF; Ortholog of A. nidulans FGSC A4 : AN1279, A. niger CBS 513.88 : An08g01690, A. niger ATCC 1015 : 38550-mRNA, Aspergillus versicolor : Aspve1_0068298 and Aspergillus carbonarius ITEM 5010 : Acar5010_511914			-0.104102	0.831722		0.461741	0.278855		0.654073	0.1085		-0.287094	0.571309		0.136445	0.778802
Afu1g09890	Uncharacterized ORF; Protein with Yap1-dependent induction in response to hydrogen peroxide; calcium downregulated			-0.0502171	0.71202		1.52852	5.1e-24	Up in veA	0.971304	8.44e-14	Up in veA |fc | < 1	0.334313	0.00257675	Up in laeA |fc | < 1	0.258887	0.00308532	Up in laeA |fc | < 1
Afu1g09900	Uncharacterized ORF; Ortholog(s) have alpha-N-arabinofuranosidase activity and role in pectin catabolic process			0.3676	0.137563		0.229801	0.460736		-0.216783	0.427218		0.128227	0.669382		-0.224591	0.373582
Afu1g09910	Uncharacterized ORF; Has domain(s) with predicted substrate-specific transmembrane transporter activity, transmembrane transporter activity, role in transmembrane transport and integral to membrane, membrane localization			0.101521	0.797789		-0.210933	0.633295		0.329049	0.354501		0.681937	0.0328741	Up in laeA |fc | < 1	0.345818	0.300239
Afu1g09920	Uncharacterized ORF; Ortholog of A. nidulans FGSC A4 : AN1275, A. niger CBS 513.88 : An08g01730, A. oryzae RIB40 : AO090038000461, A. niger ATCC 1015 : 47683-mRNA and Aspergillus wentii : Aspwe1_0343642			0.11611	0.6565		0.0316254	0.928383		-0.138783	0.596625		0.037165	0.898872		-0.0699628	0.787031
Afu1g09930	gcy1 Uncharacterized ORF; Putative glycerol dehydrogenase; protein level decreases upon heat shock; transcript up-regulated in conidia exposed to neutrophils			0.145507	0.309572		-0.24288	0.238703		-0.669461	2.86e-06	Down in veA |fc| < 1	-0.0288682	0.864064		-0.212182	0.0726756	Down in laeA |fc| < 1
Afu1g09940	Uncharacterized ORF; Ortholog of A. nidulans FGSC A4 : AN11936, A. niger CBS 513.88 : An08g01750, A. oryzae RIB40 : AO090038000441, Aspergillus sydowii : Aspsy1_0083459 and Aspergillus terreus NIH2624 : ATET_00194			0.00700644	0.95427		0.714846	5.82e-07	Up in veA |fc | < 1	0.866708	4.85e-21	Up in veA |fc | < 1	0.59533	7.41e-13	Up in laeA |fc | < 1	0.536934	3.25e-20	Up in laeA |fc | < 1
Afu1g09950	Uncharacterized ORF; Ortholog(s) have protein serine/threonine kinase inhibitor activity			-0.0113028	0.945126		0.0106502	0.964729		-0.130841	0.34668		0.234213	0.0691799	Up in laeA |fc | < 1	0.31354	0.00124703	Up in laeA |fc | < 1
Afu1g09960	Uncharacterized ORF; Ortholog of A. nidulans FGSC A4 : AN1271, A. niger CBS 513.88 : An08g01780, A. niger ATCC 1015 : 208356-mRNA, Aspergillus wentii : Aspwe1_0036525 and Aspergillus sydowii : Aspsy1_0141432			0.789365	3.9e-06	Up in 37C |fc | < 1	-0.544644	0.0351767	Down in veA |fc| < 1	-1.22061	2.75e-10	Down in veA	0.646412	0.000530063	Up in laeA |fc | < 1	-0.164895	0.330714
Afu1g09970	Uncharacterized ORF; Ortholog of A. nidulans FGSC A4 : AN1270, A. niger CBS 513.88 : An08g01790, A. oryzae RIB40 : AO090038000435, A. niger ATCC 1015 : 208354-mRNA and Aspergillus wentii : Aspwe1_0057440			0.328929	0.000483984	Up in 37C |fc | < 1	1.23685	3.07e-19	Up in veA	1.2064	5.01e-39	Up in veA	-0.0468122	0.695612		-0.325217	2.73e-05	Down in laeA |fc| < 1
Afu1g09980	Uncharacterized ORF; Ortholog of A. nidulans FGSC A4 : AN1269, A. fumigatus Af293 : Afu8g01400, A. niger CBS 513.88 : An08g01800, A. oryzae RIB40 : AO090038000434, AO090011000869 and A. niger ATCC 1015 : 177364-mRNA			-0.581672	0.0631693	Down in 37C |fc| < 1	0.504048	0.085846	Up in veA |fc | < 1	0.562343	0.0939244	Up in veA |fc | < 1	0.174618	0.596041		1.33299	2.6e-07	Up in laeA
Afu1g10012	Uncharacterized ORF; Ortholog of A. nidulans FGSC A4 : AN5649, AN1674, AN0384, AN1268, AN7262, A. fumigatus Af293 : Afu1g01700, Afu2g17000, Afu4g08730, Afu4g13630 and A. niger CBS 513.88 : An01g09380, An01g06520, An04g09080, An04g03600			-0.377747	0.00125905	Down in 37C |fc| < 1	0.353116	0.0318683	Up in veA |fc | < 1	-0.124236	0.366343		-0.330423	0.00422691	Down in laeA |fc| < 1	-0.0221003	0.856512
Afu1g10020	Uncharacterized ORF; Has domain(s) with predicted nucleic acid binding, ribonuclease H activity			0.142053	0.13926		-0.0542723	0.789834		-0.824003	3.1e-18	Down in veA |fc| < 1	0.854809	1.07e-25	Up in laeA |fc | < 1	0.480426	9.56e-25	Up in laeA |fc | < 1
Afu1g10030	Uncharacterized ORF; Ortholog of Aspergillus tubingensis : Asptu1_0187391, Aspergillus brasiliensis : Aspbr1_0027117, N. fischeri NRRL 181 : NFIA_015610 and Aspergillus versicolor : Aspve1_0081162			0.172576	0.045097	Up in 37C |fc | < 1	0.681757	1.26e-06	Up in veA |fc | < 1	0.608178	3.45e-11	Up in veA |fc | < 1	1.77856	2.85e-136	Up in laeA	1.19222	6.34e-147	Up in laeA
Afu1g10040	Uncharacterized ORF; Ortholog of A. nidulans FGSC A4 : AN1267, A. niger CBS 513.88 : An08g01840, A. oryzae RIB40 : AO090038000431, A. niger ATCC 1015 : 177328-mRNA and Aspergillus wentii : Aspwe1_0065783			-0.5723	4.39e-06	Down in 37C |fc| < 1	-0.450923	0.0104895	Down in veA |fc| < 1	0.247833	0.101574		-0.333317	0.0104715	Down in laeA |fc| < 1	0.248227	0.0675612	Up in laeA |fc | < 1
Afu1g10050	Uncharacterized ORF; Has domain(s) with predicted ATP binding, ATP-dependent helicase activity, helicase activity, nucleic acid binding activity			-0.113956	0.354869		0.602606	7.03e-05	Up in veA |fc | < 1	0.414153	0.000344843	Up in veA |fc | < 1	0.353326	0.00078347	Up in laeA |fc | < 1	0.632535	4.79e-14	Up in laeA |fc | < 1
Afu1g10060	Uncharacterized ORF; Ortholog of A. nidulans FGSC A4 : AN11935, A. oryzae RIB40 : AO090038000429, A. niger ATCC 1015 : 38538-mRNA, Aspergillus wentii : Aspwe1_0168733 and Aspergillus sydowii : Aspsy1_0126887			0.659306	1.52e-06	Up in 37C |fc | < 1	-0.474171	0.0423562	Down in veA |fc| < 1	-1.49022	3.58e-23	Down in veA	-0.300674	0.0975968	Down in laeA |fc| < 1	-0.849243	2.35e-11	Down in laeA |fc| < 1
Afu1g10080	zafA Verified ORF; Putative C2H2 zinc-responsive transcriptional activator; no orthologs found in mammals			0.214028	0.0127924	Up in 37C |fc | < 1	0.222401	0.152499		-0.0380787	0.722061		0.302383	0.000155352	Up in laeA |fc | < 1	-0.112307	0.065006	Down in laeA |fc| < 1
Afu1g10090	Uncharacterized ORF; Ortholog of A. nidulans FGSC A4 : AN10174, A. oryzae RIB40 : AO090038000427, A. niger ATCC 1015 : 52788-mRNA, Aspergillus wentii : Aspwe1_0168735 and Aspergillus sydowii : Aspsy1_0139584			0.335414	0.0732871	Up in 37C |fc | < 1	-0.0852268	0.783916		-1.50772	1.06e-11	Down in veA	-1.43916	2.43e-10	Down in laeA	-1.79957	9.61e-17	Down in laeA
Afu1g10100	Uncharacterized ORF; Short-chain dehydrogenase			-0.293312	0.418715		0.631935	0.0520718	Up in veA |fc | < 1	1.63874	5.87e-10	Up in veA	0.528514	0.088563	Up in laeA |fc | < 1	0.841285	0.00561922	Up in laeA |fc | < 1
Afu1g10110	Uncharacterized ORF; Has domain(s) with predicted catalytic activity and role in metabolic process			0.510355	0.00300981	Up in 37C |fc | < 1	-0.504837	0.0585664	Down in veA |fc| < 1	-2.23816	2.21e-23	Down in veA	-0.104019	0.662557		-0.104296	0.592924
Afu1g10120	Uncharacterized ORF; Ortholog of A. nidulans FGSC A4 : AN8931, A. niger CBS 513.88 : An08g01940, A. oryzae RIB40 : AO090038000421, A. niger ATCC 1015 : 38532-mRNA and Aspergillus wentii : Aspwe1_0048983			1.24665	7.4e-10	Up in 37C	0.443241	0.138579		-1.00824	5.74e-06	Down in veA	-0.699029	0.0279408	Down in laeA |fc| < 1	-1.27381	5.72e-10	Down in laeA
Afu1g10130	Uncharacterized ORF; Putative adenosylhomocysteinase; protein induced by heat shock			-0.728663	2.96e-22	Down in 37C |fc| < 1	-0.498165	0.000250178	Down in veA |fc| < 1	-0.384766	3.26e-05	Down in veA |fc| < 1	-0.4822	1.58e-10	Down in laeA |fc| < 1	-0.322975	2.95e-11	Down in laeA |fc| < 1
Afu1g10140	Uncharacterized ORF; Ortholog of N. fischeri NRRL 181 : NFIA_015510 and A. fumigatus A1163 : AFUB_009550			1.92689	2.24e-74	Up in 37C	-1.69282	9.68e-17	Down in veA	-2.45324	1.86e-80	Down in veA	-2.63305	2.2e-37	Down in laeA	-3.34989	2.64e-186	Down in laeA
Afu1g10150	Uncharacterized ORF; Ortholog of A. nidulans FGSC A4 : AN3975, AN9193/llmJ, AN2891 and A. fumigatus Af293 : Afu2g04380, Afu3g15150, Afu3g15280, Afu6g03300			1.73246	1.83e-86	Up in 37C	-1.53942	4.59e-23	Down in veA	-1.64056	1.12e-58	Down in veA	-4.28672	1.08e-30	Down in laeA	-5.33829	0	Down in laeA
Afu1g10160	Uncharacterized ORF; Has domain(s) with predicted prenyltransferase activity and integral to membrane localization			1.50348	1.39e-06	Up in 37C	-0.46478	0.395564		-1.14196	0.000661442	Down in veA	-2.76488	3.13e-05	Down in laeA	-3.47086	7.64e-15	Down in laeA
Afu1g10170	Uncharacterized ORF; Ortholog of A. nidulans FGSC A4 : AN1262, A. oryzae RIB40 : AO090038000416, A. niger ATCC 1015 : 38529-mRNA, Aspergillus wentii : Aspwe1_0048985 and Aspergillus versicolor : Aspve1_0121257			0.893449	0.201877		3.81969	1.13e-20	Up in veA	2.8182	4.32e-12	Up in veA	0.824564	0.328828		0.0620329	0.935746
Afu1g10180	Uncharacterized ORF; Ortholog of A. nidulans FGSC A4 : AN1261, A. niger CBS 513.88 : An08g01980, A. oryzae RIB40 : AO090038000413, A. niger ATCC 1015 : 126773-mRNA and Aspergillus wentii : Aspwe1_0168743			-1.80168	9.04e-05	Down in 37C	-1.83859	0.000180557	Down in veA	-0.489104	0.565775		-2.67853	1.72e-06	Down in laeA	0.0976462	0.903559
Afu1g10190	Uncharacterized ORF; Ortholog of A. nidulans FGSC A4 : AN1260, A. niger CBS 513.88 : An08g01990, A. oryzae RIB40 : AO090038000412, A. niger ATCC 1015 : 52785-mRNA and Aspergillus wentii : Aspwe1_0024748			-0.0744339	0.680761		0.442287	0.0203369	Up in veA |fc | < 1	0.705904	3.51e-06	Up in veA |fc | < 1	0.209358	0.204874		0.321222	0.0201854	Up in laeA |fc | < 1
Afu1g10200	Uncharacterized ORF; Has domain(s) with predicted role in RNA processing and intracellular localization			-0.0364725	0.845431		0.60507	0.00117137	Up in veA |fc | < 1	0.716763	8.63e-06	Up in veA |fc | < 1	0.224883	0.157452		0.343	0.0114195	Up in laeA |fc | < 1
Afu1g10210	Uncharacterized ORF; Ortholog of A. nidulans FGSC A4 : AN1258, A. niger CBS 513.88 : An08g02080, A. oryzae RIB40 : AO090038000405, A. niger ATCC 1015 : 208336-mRNA and Aspergillus wentii : Aspwe1_0103837			0.93842	9.18e-14	Up in 37C |fc | < 1	-0.919361	9.7e-06	Down in veA |fc| < 1	-1.20703	2.98e-20	Down in veA	0.18882	0.245396		-0.629591	1.89e-10	Down in laeA |fc| < 1
Afu1g10220	Uncharacterized ORF; Ortholog of A. nidulans FGSC A4 : AN1250, A. niger CBS 513.88 : An08g02090, A. niger ATCC 1015 : 52783-mRNA, Aspergillus versicolor : Aspve1_0119420 and Aspergillus zonatus : Aspzo1_0012783			-0.072957	0.536128		-0.138269	0.448756		-0.244725	0.0422685	Down in veA |fc| < 1	0.242053	0.0221888	Up in laeA |fc | < 1	0.0994196	0.28509
Afu1g10230	zfpB Uncharacterized ORF; Putative C2H2 zinc-finger transcription factor			0.545405	0.044013	Up in 37C |fc | < 1	-0.586647	0.0957148	Down in veA |fc| < 1	-0.982982	0.00113627	Down in veA |fc| < 1	-0.219393	0.537716		-1.02545	0.00037485	Down in laeA
Afu1g10240	Uncharacterized ORF; Ortholog of A. fumigatus A1163 : AFUB_009650			-0.185133	NA		-0.244675	NA		NA	NA		-0.358905	NA		NA	NA
Afu1g10250	Uncharacterized ORF; Ortholog of A. fumigatus A1163 : AFUB_009660			1.10094	NA		0.254806	0.843533		-0.224093	0.842943		-0.421388	NA		-1.81287	0.0952644	Down in laeA
Afu1g10260	Uncharacterized ORF; Ortholog of A. fumigatus A1163 : AFUB_009670			-1.69058	1.86e-44	Down in 37C	-2.03401	2.07e-28	Down in veA	-2.7413	2.01e-31	Down in veA	-7.49884	2.64e-76	Down in laeA	-5.62686	3.79e-47	Down in laeA
Afu1g10270	Uncharacterized ORF; Ortholog of A. nidulans FGSC A4 : AN9179, A. niger CBS 513.88 : An11g04700, An08g02180, An16g02360, An04g03570 and A. oryzae RIB40 : AO090102000464, AO090005001449, AO090038000402	cluster 2	.	-0.349393	0.110103		-0.826855	0.000930976	Down in veA |fc| < 1	-0.86976	0.000748985	Down in veA |fc| < 1	-0.878717	9.54e-05	Down in laeA |fc| < 1	-0.187964	0.433632
Afu1g10280	Uncharacterized ORF; Has domain(s) with predicted nucleic acid binding, zinc ion binding activity and intracellular localization	cluster 2	.	0.223247	0.236199		0.0411305	0.88939		0.314427	0.0749669	Up in veA |fc | < 1	-0.61133	0.00247842	Down in laeA |fc| < 1	-0.608726	0.000401434	Down in laeA |fc| < 1
Afu1g10295	Uncharacterized ORF; Has domain(s) with predicted ATP binding, DNA binding, helicase activity, nucleic acid binding activity and nucleus localization	cluster 2	.	-1.16033	5.88e-09	Down in 37C	0.161951	0.593452		1.49269	3.75e-15	Up in veA	0.281067	0.144051		1.50743	1.47e-20	Up in laeA
Afu1g10310	Uncharacterized ORF; Putative RNase L inhibitor of the ABC superfamily	cluster 2	.	-0.702854	8.96e-10	Down in 37C |fc| < 1	1.151	6.52e-13	Up in veA	2.33333	7.82e-111	Up in veA	0.121042	0.350563		0.954935	9.26e-26	Up in laeA |fc | < 1
Afu1g10320	Uncharacterized ORF; Ortholog of A. nidulans FGSC A4 : AN1249, A. niger CBS 513.88 : An08g02220, A. oryzae RIB40 : AO090038000398, A. niger ATCC 1015 : 52779-mRNA and Aspergillus wentii : Aspwe1_0168755	cluster 2	.	-0.457981	0.00222113	Down in 37C |fc| < 1	0.446104	0.0127261	Up in veA |fc | < 1	1.19451	5.61e-17	Up in veA	0.00880657	0.963325		0.661043	6.03e-07	Up in laeA |fc | < 1
Afu1g10330	Uncharacterized ORF; Ortholog of A. niger CBS 513.88 : An08g02230, A. oryzae RIB40 : AO090038000397, A. niger ATCC 1015 : 208323-mRNA, Aspergillus wentii : Aspwe1_0036562 and Aspergillus versicolor : Aspve1_0079224	cluster 2	.	0.317215	0.0156312	Up in 37C |fc | < 1	0.168413	0.402155		-0.191716	0.189758		0.251901	0.0813895	Up in laeA |fc | < 1	0.0235313	0.862208
Afu1g10340	Uncharacterized ORF; Putative Mpv17/PMP22 family integral membrane protein; calcium induced	cluster 2	.	-0.10497	0.492383		0.537406	0.00141406	Up in veA |fc | < 1	0.668265	5.21e-07	Up in veA |fc | < 1	0.243826	0.0797663	Up in laeA |fc | < 1	0.358069	0.00193181	Up in laeA |fc | < 1
Afu1g10350	pgkA Verified ORF; Putative phosphoglycerate kinase; reacts with rabbit immunosera exposed to conidia; hypoxia induced protein; transcript up-regulated in conidia exposed to neutrophils; induced by gliotoxin exposure	cluster 2	.	0.106242	0.255544		-0.231903	0.159361		-0.612159	4.12e-11	Down in veA |fc| < 1	0.409957	4.81e-07	Up in laeA |fc | < 1	-0.300967	3.52e-08	Down in laeA |fc| < 1
Afu1g10355	Uncharacterized ORF; Ortholog of A. nidulans FGSC A4 : AN1245, A. niger CBS 513.88 : An08g02270, Aspergillus wentii : Aspwe1_0036569, Aspergillus sydowii : Aspsy1_0053120 and Aspergillus terreus NIH2624 : ATET_00225	cluster 2	.	0.0927795	0.418666		1.08316	1.45e-14	Up in veA	0.568164	1.19e-06	Up in veA |fc | < 1	0.797559	3.4e-17	Up in laeA |fc | < 1	0.605879	3.57e-20	Up in laeA |fc | < 1
Afu1g10360	Uncharacterized ORF; Ortholog(s) have cytoplasm, nucleus localization	cluster 2	.	-0.231305	0.10193		1.3078	1.98e-18	Up in veA	1.26084	8.56e-25	Up in veA	0.531633	1.18e-05	Up in laeA |fc | < 1	0.76392	1.6e-12	Up in laeA |fc | < 1
Afu1g10370	Uncharacterized ORF; Putative MFS multidrug transporter	cluster 2	.	-0.156043	0.49673		-0.143968	0.611785		0.423455	0.0366035	Up in veA |fc | < 1	-0.942972	2.45e-05	Down in laeA |fc| < 1	-0.530607	0.0122136	Down in laeA |fc| < 1
Afu1g10380	nrps1 Verified ORF; Non-ribosomal peptide synthetase (NRPS); essential for fumigaclavine C biosynthesis; mutant displays altered conidial surface morphology and hydrophilicity	cluster 2	.	-0.159769	0.226143		-1.42426	3.77e-16	Down in veA	-1.48981	2.38e-25	Down in veA	0.223879	0.0649696	Up in laeA |fc | < 1	0.0868739	0.365578
Afu1g10390	abcB Uncharacterized ORF; Putative ABC multidrug transporter; transcript induced by voriconazole			-0.538105	2.69e-07	Down in 37C |fc| < 1	-1.14897	5.9e-13	Down in veA	-1.2436	4.02e-26	Down in veA	0.00948218	0.94467		-0.169472	0.049198	Down in laeA |fc| < 1
Afu1g10400	Uncharacterized ORF; Ortholog(s) have nuclear pore, spindle pole body localization			0.301464	0.0905432	Up in 37C |fc | < 1	-0.127655	0.621573		-0.31671	0.120242		-0.163855	0.418169		-0.21499	0.209095
Afu1g10410	Uncharacterized ORF; Ortholog(s) have role in double-strand break repair via homologous recombination, mitotic recombination and nucleus localization			0.124651	0.512382		0.478034	0.0155764	Up in veA |fc | < 1	0.66861	5.16e-05	Up in veA |fc | < 1	1.35924	3.95e-25	Up in laeA	1.62881	5.53e-49	Up in laeA
Afu1g10420	Uncharacterized ORF; Ortholog of A. nidulans FGSC A4 : AN1236, A. niger CBS 513.88 : An08g02360, A. niger ATCC 1015 : 38502-mRNA, Aspergillus wentii : Aspwe1_0036579 and Aspergillus versicolor : Aspve1_0036917			-0.0139305	0.968444		-0.470635	0.15812		-1.7395	1.51e-06	Down in veA	-0.97517	0.00199419	Down in laeA |fc| < 1	-0.856037	0.00504178	Down in laeA |fc| < 1
Afu1g10430	Uncharacterized ORF; Ortholog of A. nidulans FGSC A4 : AN10168, A. niger CBS 513.88 : An08g02380, Aspergillus wentii : Aspwe1_0036585 and Aspergillus zonatus : Aspzo1_0163764			-0.0490309	0.740147		-1.31156	6.6e-14	Down in veA	-1.5272	1.57e-22	Down in veA	0.483035	4.73e-05	Up in laeA |fc | < 1	0.28744	0.00720399	Up in laeA |fc | < 1
Afu1g10440	Uncharacterized ORF; Has domain(s) with predicted RNA binding activity			-0.583559	0.00322174	Down in 37C |fc| < 1	1.08857	3.93e-09	Up in veA	2.10955	8.31e-41	Up in veA	-0.144304	0.542662		0.563498	0.0040678	Up in laeA |fc | < 1
Afu1g10450	Uncharacterized ORF; Ortholog of A. nidulans FGSC A4 : AN1233, A. niger CBS 513.88 : An08g02400, A. oryzae RIB40 : AO090038000382, A. niger ATCC 1015 : 119822-mRNA and Aspergillus wentii : Aspwe1_0036589			0.228059	0.239452		-0.156697	0.560558		-0.106646	0.609017		0.243058	0.230266		0.113099	0.532773
Afu1g10460	Uncharacterized ORF; Ortholog of N. fischeri NRRL 181 : NFIA_015190 and A. clavatus NRRL 1 : ACLA_025070			0.785658	1.65e-06	Up in 37C |fc | < 1	-0.338985	0.184682		-1.02332	8.23e-08	Down in veA	0.219952	0.382752		-0.555621	0.000504257	Down in laeA |fc| < 1
Afu1g10470	Uncharacterized ORF; Has domain(s) with predicted sequence-specific DNA binding RNA polymerase II transcription factor activity, zinc ion binding activity, role in regulation of transcription, DNA-dependent and nucleus localization			-0.153442	0.293061		0.453555	0.0104445	Up in veA |fc | < 1	0.889275	1.2e-13	Up in veA |fc | < 1	0.1657	0.239958		0.692072	5.91e-13	Up in laeA |fc | < 1
Afu1g10480	Uncharacterized ORF; Has domain(s) with predicted DNA binding, DNA-directed DNA polymerase activity, catalytic activity, nucleotidyltransferase activity and role in DNA repair			0.297945	0.29197		0.865568	0.000862672	Up in veA |fc | < 1	1.30066	1.36e-10	Up in veA	1.14153	3.78e-07	Up in laeA	1.35835	5.62e-14	Up in laeA
Afu1g10490	Uncharacterized ORF; Ortholog(s) have unfolded protein binding activity, role in mitochondrial proton-transporting ATP synthase complex assembly and integral to mitochondrial membrane, mitochondrial inner membrane localization			-0.0713542	0.776414		-0.0586252	0.85203		0.393404	0.082585	Up in veA |fc | < 1	0.110839	0.650788		0.158485	0.499192
Afu1g10497	Uncharacterized ORF; Ortholog(s) have SNAP receptor activity, role in Golgi vesicle transport, vesicle fusion and Golgi medial cisterna, SNARE complex localization			0.13931	0.3567		0.811316	6.62e-07	Up in veA |fc | < 1	0.321056	0.0234302	Up in veA |fc | < 1	0.451371	0.000614703	Up in laeA |fc | < 1	0.420679	0.000238985	Up in laeA |fc | < 1
Afu1g10510	Uncharacterized ORF; 60S ribosomal protein L35			0.466547	5.55e-08	Up in 37C |fc | < 1	1.3531	3.55e-21	Up in veA	1.26239	1.36e-42	Up in veA	-0.164136	0.0935392	Down in laeA |fc| < 1	-0.648229	1.76e-28	Down in laeA |fc| < 1
Afu1g10525	Uncharacterized ORF; Ortholog of A. nidulans FGSC A4 : AN1227, A. niger CBS 513.88 : An08g02480, A. oryzae RIB40 : AO090138000217, A. niger ATCC 1015 : 198787-mRNA and Aspergillus wentii : Aspwe1_0127770			0.153598	0.376868		0.433025	0.0259587	Up in veA |fc | < 1	0.043195	0.821457		-0.200948	0.28635		-0.21931	0.154496
Afu1g10540	Uncharacterized ORF; Ortholog(s) have histone deacetylase activity, role in chromatin silencing at telomere, histone deacetylation, short-chain fatty acid metabolic process and cytoplasm, nucleus localization			-0.556136	0.00366717	Down in 37C |fc| < 1	0.216419	0.360607		0.894296	3.79e-06	Up in veA |fc | < 1	-0.426444	0.0439586	Down in laeA |fc| < 1	-0.0540316	0.830264
Afu1g10550	Uncharacterized ORF; Has domain(s) with predicted protein heterodimerization activity, sequence-specific DNA binding activity and intracellular localization			-0.0750062	0.787681		0.328265	0.247375		0.754309	0.000497584	Up in veA |fc | < 1	0.125528	0.655926		0.509229	0.0196073	Up in laeA |fc | < 1
Afu1g10560	Uncharacterized ORF; Ortholog(s) have GTPase activity, RNA binding activity, role in rRNA processing, ribosomal large subunit export from nucleus and nucleolus, preribosome, large subunit precursor localization			0.159662	0.262544		1.38166	1.09e-19	Up in veA	1.84946	5.61e-63	Up in veA	-0.160917	0.286684		-0.0586956	0.657725
Afu1g10570	Uncharacterized ORF; Putative glycerol-3-phosphate phosphatase			-0.030933	0.89374		-0.00232557	0.994097		0.173288	0.386364		0.928171	3.15e-09	Up in laeA |fc | < 1	0.873946	5.96e-10	Up in laeA |fc | < 1
Afu1g10580	Uncharacterized ORF; Has domain(s) with predicted DNA binding, sequence-specific DNA binding, sequence-specific DNA binding transcription factor activity and role in regulation of transcription, DNA-dependent			0.472506	5.89e-07	Up in 37C |fc | < 1	0.317049	0.0648653	Up in veA |fc | < 1	-0.218572	0.0394603	Down in veA |fc| < 1	-0.298804	0.00397878	Down in laeA |fc| < 1	-0.698829	4.3e-22	Down in laeA |fc| < 1
Afu1g10590	Uncharacterized ORF; Putative GPI anchored protein			0.814603	9.35e-05	Up in 37C |fc | < 1	0.0709922	0.849051		-0.0760189	0.751411		1.0931	5.04e-08	Up in laeA	0.449423	0.0106917	Up in laeA |fc | < 1
Afu1g10600	Uncharacterized ORF; Ortholog of A. nidulans FGSC A4 : AN1219, A. niger CBS 513.88 : An08g02600, A. oryzae RIB40 : AO090038000362, A. niger ATCC 1015 : 130459-mRNA and Aspergillus wentii : Aspwe1_0095261			-0.256892	0.0830399	Down in 37C |fc| < 1	0.0593827	0.819302		0.207627	0.169508		-0.584033	0.00017906	Down in laeA |fc| < 1	-0.0732527	0.624862
Afu1g10610	Uncharacterized ORF; Ortholog of A. fumigatus A1163 : AFUB_010030			-0.13156	0.320371		-0.761069	4.43e-06	Down in veA |fc| < 1	-1.47022	2.97e-24	Down in veA	-2.03238	1.3e-48	Down in laeA	-1.80359	1.56e-47	Down in laeA
Afu1g10620	Uncharacterized ORF; Ortholog of A. nidulans FGSC A4 : AN1221, A. niger CBS 513.88 : An08g02680, A. oryzae RIB40 : AO090038000358, A. niger ATCC 1015 : 129801-mRNA and Aspergillus wentii : Aspwe1_0049022			-0.449835	0.0775887	Down in 37C |fc| < 1	-0.755882	0.0073419	Down in veA |fc| < 1	-0.307292	0.313841		0.206392	0.427643		0.737219	0.000768154	Up in laeA |fc | < 1
Afu1g10630	Uncharacterized ORF; Putative S-adenosylmethionine synthetase; higher expression in 48 h biofilm vs planktonic cells; hypoxia induced protein			-1.11899	2.27e-51	Down in 37C	-0.618807	4.38e-06	Down in veA |fc| < 1	-0.636314	2.23e-11	Down in veA |fc| < 1	-0.351979	2.58e-06	Down in laeA |fc| < 1	-0.145929	0.0114192	Down in laeA |fc| < 1
Afu1g10640	Uncharacterized ORF; Ortholog(s) have role in RNA polymerase II complex localization to nucleus, RNA polymerase III complex localization to nucleus			-0.394413	0.0301016	Down in 37C |fc| < 1	-0.66709	0.00206409	Down in veA |fc| < 1	-0.418246	0.0581812	Down in veA |fc| < 1	0.0487514	0.809872		0.1216	0.556808
Afu1g10645	Uncharacterized ORF; Ortholog of A. nidulans FGSC A4 : AN1224, A. niger CBS 513.88 : An08g02720, A. oryzae RIB40 : AO090038000355, Aspergillus wentii : Aspwe1_0168793 and Aspergillus versicolor : Aspve1_0036885			0.274582	0.139737		0.540237	0.00945178	Up in veA |fc | < 1	0.642478	6.97e-05	Up in veA |fc | < 1	0.380002	0.0422617	Up in laeA |fc | < 1	0.420864	0.00439152	Up in laeA |fc | < 1
Afu1g10650	Uncharacterized ORF; Ortholog of A. nidulans FGSC A4 : AN1213, A. niger CBS 513.88 : An08g02730, A. oryzae RIB40 : AO090038000354, A. niger ATCC 1015 : 175686-mRNA and Aspergillus versicolor : Aspve1_0119055			0.363718	0.0158335	Up in 37C |fc | < 1	-0.887274	6.24e-05	Down in veA |fc| < 1	-1.94034	6.84e-26	Down in veA	-0.271394	0.134742		-0.665771	3.84e-06	Down in laeA |fc| < 1
Afu1g10660	Uncharacterized ORF; Has domain(s) with predicted sequence-specific DNA binding RNA polymerase II transcription factor activity, zinc ion binding activity, role in regulation of transcription, DNA-dependent and nucleus localization			-0.107582	0.656182		0.630372	0.00491358	Up in veA |fc | < 1	1.10458	6.28e-09	Up in veA	0.517741	0.00690031	Up in laeA |fc | < 1	0.933659	2.92e-08	Up in laeA |fc | < 1
Afu1g10670	Uncharacterized ORF; Has domain(s) with predicted hydrolase activity, acting on acid anhydrides, catalyzing transmembrane movement of substances, proton-transporting ATPase activity, rotational mechanism activity			0.259372	0.0327032	Up in 37C |fc | < 1	0.24875	0.163368		0.118541	0.379452		0.460797	0.000102348	Up in laeA |fc | < 1	0.299545	0.00154409	Up in laeA |fc | < 1
Afu1g10690	Uncharacterized ORF; Ortholog of A. nidulans FGSC A4 : AN1210, A. niger CBS 513.88 : An08g02780, A. oryzae RIB40 : AO090038000351, A. niger ATCC 1015 : 47636-mRNA and Aspergillus wentii : Aspwe1_0036623			-0.402757	0.00944648	Down in 37C |fc| < 1	1.05095	1.73e-10	Up in veA	1.40517	9.92e-26	Up in veA	0.30644	0.0401591	Up in laeA |fc | < 1	0.655378	6.79e-07	Up in laeA |fc | < 1
Afu1g10700	Uncharacterized ORF; Ortholog(s) have role in proteasome regulatory particle assembly, proteolysis and cytosol, nucleus, proteasome regulatory particle localization			0.284245	0.0677825	Up in 37C |fc | < 1	0.0658292	0.806059		0.0941674	0.567502		0.540547	0.000206616	Up in laeA |fc | < 1	0.253975	0.0453027	Up in laeA |fc | < 1
Afu1g10710	Uncharacterized ORF; Ortholog of A. nidulans FGSC A4 : AN1208, A. oryzae RIB40 : AO090038000349, A. niger ATCC 1015 : 175679-mRNA, Aspergillus wentii : Aspwe1_0347248 and Aspergillus sydowii : Aspsy1_0083529			-0.244903	0.16087		0.55739	0.00312911	Up in veA |fc | < 1	1.55415	2.71e-28	Up in veA	0.510568	0.000745614	Up in laeA |fc | < 1	0.877281	6.61e-11	Up in laeA |fc | < 1
Afu1g10720	Uncharacterized ORF; Has domain(s) with predicted ATP binding, DNA binding, nucleoside-triphosphatase activity, nucleotide binding activity, role in DNA replication and nucleus, origin recognition complex localization			-0.129218	0.648298		-0.327434	0.267566		-0.265229	0.368677		0.197374	0.444924		0.60146	0.00613885	Up in laeA |fc | < 1
Afu1g10730	Uncharacterized ORF; Ortholog of A. niger CBS 513.88 : An08g02820, A. niger ATCC 1015 : 177771-mRNA, Aspergillus wentii : Aspwe1_0180394, Aspergillus versicolor : Aspve1_0294204 and Aspergillus zonatus : Aspzo1_0089103			-0.551853	0.365739		-1.63303	0.0146058	Down in veA	-1.4973	0.0908947	Down in veA	-1.73586	0.0227781	Down in laeA	-0.530318	0.49874
Afu1g10740	Uncharacterized ORF; Ortholog(s) have tubulin binding activity, role in tubulin complex assembly and prefoldin complex localization			0.232595	0.254867		0.12555	0.673535		0.112936	0.562887		0.330304	0.101068		0.0375517	0.846303
Afu1g10750	Uncharacterized ORF; Ortholog(s) have mitochondrion localization			-0.0136327	0.965849		-0.568556	0.0456862	Down in veA |fc| < 1	-0.60146	0.0386015	Down in veA |fc| < 1	0.124197	0.650763		-0.204757	0.45903
Afu1g10760	Uncharacterized ORF; Ortholog(s) have role in ribosomal large subunit assembly and Noc1p-Noc2p complex localization			-0.476149	0.000923231	Down in 37C |fc| < 1	1.0606	2e-11	Up in veA	1.86881	7.71e-49	Up in veA	0.0524724	0.758467		0.54819	2.5e-05	Up in laeA |fc | < 1
Afu1g10770	Uncharacterized ORF; Putative neutral amino acid permease; calcium induced			-1.95073	1.15e-32	Down in 37C	-0.788191	1.15e-05	Down in veA |fc| < 1	-0.247677	0.388304		-0.164355	0.279294		1.7597	1.38e-24	Up in laeA
Afu1g10780	Uncharacterized ORF; Glycine cleavage system T protein; SrbA-regulated during hypoxia			0.634027	0.0021806	Up in 37C |fc | < 1	-0.00928569	0.979494		-0.472607	0.0356916	Down in veA |fc| < 1	-1.23648	7.56e-06	Down in laeA	-2.15051	1.66e-19	Down in laeA
Afu1g10790	Uncharacterized ORF; Putative alpha-1,2-mannosidase family protein			0.224056	0.0571613	Up in 37C |fc | < 1	-2.19869	1.7e-37	Down in veA	-3.71056	2.35e-98	Down in veA	-0.679753	2.74e-08	Down in laeA |fc| < 1	-0.372717	0.000214899	Down in laeA |fc| < 1
Afu1g10800	Uncharacterized ORF; Thioesterase family protein			-0.200833	0.273749		0.406593	0.0409875	Up in veA |fc | < 1	0.402368	0.0247049	Up in veA |fc | < 1	-0.0273027	0.89779		0.735944	2.28e-07	Up in laeA |fc | < 1
Afu1g10810	Uncharacterized ORF; Has domain(s) with predicted hydrogen ion transmembrane transporter activity, hydrolase activity, acting on acid anhydrides, catalyzing transmembrane movement of substances activity and role in ATP hydrolysis coupled proton transport			-0.00477515	0.977026		-0.250364	0.173251		-0.430878	0.0047579	Down in veA |fc| < 1	0.520316	1.95e-06	Up in laeA |fc | < 1	0.529879	1.14e-08	Up in laeA |fc | < 1
Afu1g10820	Uncharacterized ORF; Ortholog(s) have adenylylsulfate kinase activity, role in sulfate assimilation, phosphoadenylyl sulfate reduction by phosphoadenylyl-sulfate reductase (thioredoxin), sulfur amino acid metabolic process and cytoplasm localization			-0.152286	0.242332		-1.09901	2.65e-10	Down in veA	-1.11051	2.27e-14	Down in veA	-0.857218	1.02e-11	Down in laeA |fc| < 1	-0.64777	1.41e-08	Down in laeA |fc| < 1
Afu1g10830	Uncharacterized ORF; Has domain(s) with predicted ATP binding, catalytic activity, cofactor binding, nucleotide binding activity and role in metabolic process			-0.182649	0.670072		-0.148222	0.762595		-0.508449	0.268554		0.58679	0.0978515	Up in laeA |fc | < 1	1.01965	0.00126311	Up in laeA
Afu1g10840	Uncharacterized ORF; Ortholog of A. nidulans FGSC A4 : AN1192, A. oryzae RIB40 : AO090038000328, A. niger ATCC 1015 : 176291-mRNA, Aspergillus sydowii : Aspsy1_0236946 and Aspergillus terreus NIH2624 : ATET_00276			0.0935323	0.590191		-0.581378	0.00546639	Down in veA |fc| < 1	-0.803496	3.14e-06	Down in veA |fc| < 1	-0.29967	0.0724236	Down in laeA |fc| < 1	-0.150562	0.333816
Afu1g10850	Uncharacterized ORF; Ortholog(s) have protein tag activity and role in asperthecin metabolic process, austinol biosynthetic process, dehydroaustinol biosynthetic process, protein sumoylation, sterigmatocystin biosynthetic process			0.698652	2.89e-09	Up in 37C |fc | < 1	-0.155588	0.465637		0.0211434	0.887157		-0.392968	0.00833276	Down in laeA |fc| < 1	-0.883532	1.16e-15	Down in laeA |fc| < 1
Afu1g10860	Uncharacterized ORF; Ortholog(s) have nuclear pore, spindle pole body localization			-0.169322	0.288324		0.109781	0.634475		0.513091	0.000406174	Up in veA |fc | < 1	0.326209	0.0196324	Up in laeA |fc | < 1	0.881961	5.23e-15	Up in laeA |fc | < 1
Afu1g10870	Uncharacterized ORF; Has domain(s) with predicted catalytic activity, metal ion binding, phosphoric diester hydrolase activity			0.516271	0.0534435	Up in 37C |fc | < 1	-0.931069	0.00915516	Down in veA |fc| < 1	-1.76764	8.28e-08	Down in veA	-2.39129	0.00629454	Down in laeA	-2.1884	1.38e-11	Down in laeA
Afu1g10880	pmcA Verified ORF; Putative P-type calcium ATPase; calcium induced; essential for virulence			-1.32624	1.02e-12	Down in 37C	-0.321848	0.162564		0.211436	0.469814		-1.06355	2.01e-08	Down in laeA	0.0119578	0.965843
Afu1g10890	Uncharacterized ORF; Has domain(s) with predicted nucleobase transmembrane transporter activity, role in nucleobase transport and membrane localization			-2.51831	3.66e-44	Down in 37C	-1.06488	7.84e-08	Down in veA	-2.52151	4.84e-08	Down in veA	-6.27939	1.48e-46	Down in laeA	-4.22273	2.2e-13	Down in laeA
Afu1g10900	Uncharacterized ORF; Ortholog of A. nidulans FGSC A4 : AN1187, A. niger CBS 513.88 : An08g03170, A. oryzae RIB40 : AO090038000320, A. niger ATCC 1015 : 177723-mRNA and Aspergillus wentii : Aspwe1_0348221			0.594665	2.32e-05	Up in 37C |fc | < 1	-0.0653092	0.797674		-0.581312	0.000220837	Down in veA |fc| < 1	-0.05351	0.789653		-0.482853	0.000184772	Down in laeA |fc| < 1
Afu1g10910	tubA Uncharacterized ORF; Beta-tubulin; predicted gene pair with AFUA_7G00250 (tubulin beta-2 subunit); protein induced by hydrogen peroxide			0.972083	1.36e-40	Up in 37C |fc | < 1	-0.299536	0.0485062	Down in veA |fc| < 1	-1.57958	4.91e-73	Down in veA	0.315404	6.45e-05	Up in laeA |fc | < 1	-0.649812	1.91e-38	Down in laeA |fc| < 1
Afu1g10920	Uncharacterized ORF; Has domain(s) with predicted nucleic acid binding, nucleotide binding activity			-0.596713	4.21e-06	Down in 37C |fc| < 1	-0.69085	6.82e-05	Down in veA |fc| < 1	-0.227305	0.182851		-0.495043	0.000254129	Down in laeA |fc| < 1	0.237714	0.0838136	Up in laeA |fc | < 1
Afu1g10930	Uncharacterized ORF; Putative ammonium transporter; transcript downregulated in response to voriconazole			0.127517	0.182291		0.592685	2.07e-05	Up in veA |fc | < 1	0.365945	9.35e-05	Up in veA |fc | < 1	1.89275	7.42e-129	Up in laeA	1.16642	2.8e-112	Up in laeA
Afu1g10940	Uncharacterized ORF; Ortholog(s) have role in activation of MAPKK activity involved in osmosensory signaling pathway, cellular response to osmotic stress			-0.584369	1.34e-05	Down in 37C |fc| < 1	-0.166506	0.496963		-0.28584	0.0367094	Down in veA |fc| < 1	0.748055	5.24e-10	Up in laeA |fc | < 1	0.864452	1.56e-23	Up in laeA |fc | < 1
Afu1g10950	Uncharacterized ORF; Ortholog(s) have role in negative regulation of gluconeogenesis, proteasomal ubiquitin-dependent protein catabolic process, protein targeting to vacuole, vacuolar protein catabolic process, vesicle fusion with vacuole			-0.0327442	0.839959		-0.0712681	0.756448		-0.211273	0.130013		0.545623	1.2e-06	Up in laeA |fc | < 1	0.63414	2.36e-11	Up in laeA |fc | < 1
Afu1g10960	Uncharacterized ORF; Has domain(s) with predicted nucleus localization			0.234125	0.159044		0.977108	5.08e-08	Up in veA |fc | < 1	0.916697	3.18e-11	Up in veA |fc | < 1	1.04719	1.81e-14	Up in laeA	0.941726	9.03e-18	Up in laeA |fc | < 1
Afu1g10970	Uncharacterized ORF; Has domain(s) with predicted structural molecule activity, role in intracellular protein transport, vesicle-mediated transport and COPI vesicle coat, cytoplasm, membrane coat localization			-0.227825	0.044935	Down in 37C |fc| < 1	-0.0533336	0.819596		0.646083	1.29e-08	Up in veA |fc | < 1	1.04906	1.45e-30	Up in laeA	1.24751	1.03e-60	Up in laeA
Afu1g10980	Uncharacterized ORF; Ortholog(s) have D-erythro-sphingosine kinase activity, role in calcium-mediated signaling, response to heat, sphingolipid metabolic process and Golgi apparatus, membrane localization			-0.569954	0.0142971	Down in 37C |fc| < 1	-0.0220772	0.94707		0.318249	0.244273		-0.627248	0.00888224	Down in laeA |fc| < 1	-0.211807	0.473817
Afu1g10990	Uncharacterized ORF; Has domain(s) with predicted role in rRNA processing and preribosome, small subunit precursor localization			0.298775	0.197745		1.02765	3.96e-06	Up in veA	1.67771	2.19e-24	Up in veA	0.100878	0.722135		-0.0721323	0.776535
Afu1g11000	Uncharacterized ORF; Ortholog(s) have role in galactose catabolic process			0.15407	0.650809		-0.969409	0.00897929	Down in veA |fc| < 1	-0.329568	0.341783		-0.950653	0.0101701	Down in laeA |fc| < 1	-0.317289	0.334282
Afu1g11010	Uncharacterized ORF; Ortholog(s) have versicolorin reductase activity and role in monodictyphenone biosynthetic process, sterigmatocystin biosynthetic process, xanthone-containing compound biosynthetic process			-0.276454	0.111772		0.172259	0.505388		-3.18455	1.49e-28	Down in veA	-1.70517	9.42e-16	Down in laeA	-1.55187	2.05e-15	Down in laeA
Afu1g11020	Uncharacterized ORF; Has domain(s) with predicted nucleotide binding, oxidoreductase activity, transferase activity, transferring acyl groups other than amino-acyl groups, zinc ion binding activity and role in oxidation-reduction process			0.312933	NA		-1.29828	0.22845		-1.5736	0.211801		-1.09237	0.423318		-2.47382	0.0267288	Down in laeA
Afu1g11030	Uncharacterized ORF; Ortholog(s) have L-iditol 2-dehydrogenase activity and role in sorbitol catabolic process			0.456213	0.286987		-0.383337	0.483948		-3.44051	2.46e-07	Down in veA	-1.76978	0.00261656	Down in laeA	-3.75266	7.17e-09	Down in laeA
Afu1g11040	Uncharacterized ORF; Has domain(s) with predicted nucleotide binding activity			0.153161	0.59469		-1.4954	4.08e-06	Down in veA	-1.1381	0.000162335	Down in veA	-0.279086	0.364677		0.307307	0.196574
Afu1g11050	Uncharacterized ORF; Has domain(s) with predicted substrate-specific transmembrane transporter activity, transmembrane transporter activity, role in transmembrane transport and integral to membrane, membrane localization			0.462175	0.151323		-0.295503	0.492113		-0.518822	0.134403		-0.720895	0.0701151	Down in laeA |fc| < 1	-0.898984	0.0088805	Down in laeA |fc| < 1
Afu1g11060	Uncharacterized ORF; Ortholog of A. nidulans FGSC A4 : AN1173, A. niger CBS 513.88 : An08g03320, A. niger ATCC 1015 : 125260-mRNA, Aspergillus wentii : Aspwe1_0024838 and Aspergillus sydowii : Aspsy1_0038077			0.187669	0.290356		-0.551374	0.0104643	Down in veA |fc| < 1	-0.795488	2.18e-05	Down in veA |fc| < 1	-0.324221	0.0837936	Down in laeA |fc| < 1	-0.106437	0.541559
Afu1g11070	Uncharacterized ORF; Has domain(s) with predicted nucleic acid binding activity			0.0861131	0.637504		0.167035	0.441015		0.135689	0.438695		0.195149	0.219065		0.116894	0.464323
Afu1g11080	kin1 Uncharacterized ORF; Predicted protein serine/threonine kinase			-0.400615	0.0210994	Down in 37C |fc| < 1	-0.458918	0.0423292	Down in veA |fc| < 1	-0.159797	0.41341		0.219328	0.205591		0.553628	2.97e-05	Up in laeA |fc | < 1
Afu1g11090	clrD Verified ORF; Putative H3K9 methyltransferase involved in both mono- and trimethylation of lysine 9 of histone 3 (H3K9			-0.613699	0.00708896	Down in 37C |fc| < 1	0.0479349	0.878567		0.496994	0.0479448	Up in veA |fc | < 1	-0.351188	0.135985		-0.0315017	0.917297
Afu1g11100	Uncharacterized ORF; Ortholog of A. nidulans FGSC A4 : AN1169, A. niger CBS 513.88 : An08g03390, A. oryzae RIB40 : AO090038000299, Aspergillus wentii : Aspwe1_0172243 and Aspergillus versicolor : Aspve1_0291494			-0.797785	0.000685204	Down in 37C |fc| < 1	-0.831108	0.00294677	Down in veA |fc| < 1	-0.928876	0.00618519	Down in veA |fc| < 1	-2.50865	2.68e-17	Down in laeA	-1.32134	6.19e-05	Down in laeA
Afu1g11110	cch1 Uncharacterized ORF; Putative voltage-gated calcium channel			0.124481	0.507383		0.952876	1.59e-06	Up in veA |fc | < 1	0.850813	4.86e-10	Up in veA |fc | < 1	0.853559	2.76e-09	Up in laeA |fc | < 1	0.778248	7.14e-11	Up in laeA |fc | < 1
Afu1g11120	Uncharacterized ORF; Has domain(s) with predicted cytoplasm, nucleus localization			0.0519816	0.683343		0.00469808	0.982422		0.141618	0.245444		0.00811055	0.953284		-0.00113441	0.991216
Afu1g11130	Uncharacterized ORF; 60S ribosomal protein L6			0.0717027	0.502025		1.24808	3.59e-18	Up in veA	1.58658	3.05e-68	Up in veA	0.587212	1.88e-11	Up in laeA |fc | < 1	0.553842	1.99e-28	Up in laeA |fc | < 1
Afu1g11140	Uncharacterized ORF; Has domain(s) with predicted iron ion binding, oxidoreductase activity and role in fatty acid biosynthetic process, oxidation-reduction process			-0.760246	6.34e-05	Down in 37C |fc| < 1	-0.24865	0.302902		0.550336	0.013657	Up in veA |fc | < 1	-0.600949	0.00204389	Down in laeA |fc| < 1	0.367765	0.0873804	Up in laeA |fc | < 1
Afu1g11150	ksrA Verified ORF; 3-ketosphingosine reductase; reduces 3-ketodihydrosphingosine to produce the long-chain base component in sphingolipid biosynthesis			-0.348933	0.0326948	Down in 37C |fc| < 1	-0.290829	0.164635		-0.597375	0.00277365	Down in veA |fc| < 1	0.270029	0.0780574	Up in laeA |fc | < 1	0.537699	0.000194368	Up in laeA |fc | < 1
Afu1g11160	Uncharacterized ORF; Ortholog of A. nidulans FGSC A4 : AN1164, A. niger CBS 513.88 : An08g03460, A. oryzae RIB40 : AO090038000291, A. niger ATCC 1015 : 208231-mRNA and Aspergillus wentii : Aspwe1_0183488			-0.440935	0.0156966	Down in 37C |fc| < 1	0.774444	2.99e-05	Up in veA |fc | < 1	1.63103	2.01e-24	Up in veA	-0.384782	0.0445029	Down in laeA |fc| < 1	0.0515528	0.821107
Afu1g11170	Uncharacterized ORF; Ortholog(s) have role in reciprocal meiotic recombination and nucleus localization			0.479653	0.362884		0.802591	0.125112		0.773267	0.0809684	Up in veA |fc | < 1	1.72134	1.17e-05	Up in laeA	2.26301	1.4e-14	Up in laeA
Afu1g11180	hsp78 Uncharacterized ORF; Heat shock protein/chaperonin; transcript downregulated in response to voriconazole			-0.906661	1.43e-10	Down in 37C |fc| < 1	-2.17293	2.48e-28	Down in veA	-0.738609	0.000246586	Down in veA |fc| < 1	-0.617413	2.71e-05	Down in laeA |fc| < 1	0.564689	0.000126061	Up in laeA |fc | < 1
Afu1g11190	Verified ORF; Putative eukaryotic translation elongation factor 1 subunit eEF1-beta; reacts with rabbit immunosera exposed to A. fumigatus conidia; induced by gliotoxin exposure			0.333418	0.000327516	Up in 37C |fc | < 1	0.740836	2.89e-06	Up in veA |fc | < 1	0.891289	1.33e-24	Up in veA |fc | < 1	0.126	0.229098		-0.293371	1.95e-08	Down in laeA |fc| < 1
Afu1g11200	Uncharacterized ORF; Ortholog of A. fumigatus A1163 : AFUB_010630			0.404634	0.0127289	Up in 37C |fc | < 1	-0.305457	0.201196		-1.41388	1.57e-14	Down in veA	0.795332	1.24e-07	Up in laeA |fc | < 1	0.310534	0.0185515	Up in laeA |fc | < 1
Afu1g11210	Uncharacterized ORF; Ortholog of A. fumigatus A1163 : AFUB_010640			-0.236411	NA		0.0754167	0.94707		-0.244819	0.840903		0.128938	0.908884		0.692784	0.46679
Afu1g11220	Uncharacterized ORF; Predicted adhesin-like protein; ortholog of A. nidulans AN1160			1.48745	1.41e-88	Up in 37C	-1.23361	8.14e-20	Down in veA	-2.10361	3.09e-134	Down in veA	-0.962025	8.68e-32	Down in laeA |fc| < 1	-2.24528	0	Down in laeA
Afu1g11230	hmg2 Uncharacterized ORF; Hydroxymethylglutaryl-CoA (HMG-CoA) reductase; SrbA-regulated during hypoxia			-0.564912	0.498816		1.37155	0.0288621	Up in veA	1.20434	0.158465		-1.06664	0.288958		0.285732	0.783343
Afu1g11240	Uncharacterized ORF; Ortholog of A. fumigatus A1163 : AFUB_010670			1.02223	NA		1.27236	NA		-0.231382	0.877687		1.30666	NA		-0.92517	NA
Afu1g11250	Uncharacterized ORF; Putative amidohydrolase; predicted signal sequence for secretion			-0.283907	0.0378209	Down in 37C |fc| < 1	-0.0772005	0.725053		-0.549716	0.000486281	Down in veA |fc| < 1	1.01362	2.25e-20	Up in laeA	1.19468	5.97e-36	Up in laeA
Afu1g11260	Uncharacterized ORF; Protein of unknown function; predicted gene pair with AFUA_6G00270			-1.43692	0.070391	Down in 37C	-2.35806	0.00981803	Down in veA	-1.95307	NA		-1.99172	0.0494049	Down in laeA	-0.744126	0.549007
Afu1g11270	Uncharacterized ORF; Ortholog of A. oryzae RIB40 : AO090001000210, Aspergillus glaucus : Aspgl1_0160586, N. fischeri NRRL 181 : NFIA_014310 and Aspergillus flavus NRRL 3357 : AFL2T_07439			-0.426196	0.596985		-0.641064	0.471087		-1.70773	0.134776		-1.60595	0.0960542	Down in laeA	-1.31267	0.197278
Afu1g11280	Uncharacterized ORF; Has domain(s) with predicted iron ion binding, oxidoreductase activity, oxidoreductase activity, acting on paired donors, with incorporation or reduction of molecular oxygen and 2-oxoglutarate as one donor, <a href="#GOsection">more</a>			0.713725	0.38224		-1.17685	0.272529		-1.83034	0.082328	Down in veA	-0.255731	0.84167		-0.8316	0.367065
Afu1g11290	Uncharacterized ORF; Has domain(s) with predicted sequence-specific DNA binding RNA polymerase II transcription factor activity, zinc ion binding activity, role in regulation of transcription, DNA-dependent and nucleus localization			-0.501248	0.142443		-1.86616	3.61e-06	Down in veA	-0.740805	0.0895051	Down in veA |fc| < 1	-1.27895	0.00105423	Down in laeA	-1.34836	0.00200707	Down in laeA
Afu1g11300	Uncharacterized ORF; Ortholog of A. fumigatus Af293 : Afu6g09720/gliN, Afu8g00550, A. niger CBS 513.88 : An07g05460, A. oryzae RIB40 : AO090001000209 and A. niger ATCC 1015 : 209628-mRNA			-1.0032	0.118633		-1.45725	0.034529	Down in veA	-1.97351	0.0737076	Down in veA	-1.84423	0.0159069	Down in laeA	-0.697515	0.468246
Afu1g11310	Uncharacterized ORF; Has domain(s) with predicted catalytic activity and role in metabolic process			-0.267698	NA		0.0754308	NA		-0.456629	NA		-0.913604	NA		-0.349047	NA
Afu1g11320	Uncharacterized ORF; Has domain(s) with predicted 3-deoxy-7-phosphoheptulonate synthase activity and role in aromatic amino acid family biosynthetic process			-0.413523	0.397767		-0.227615	0.681982		-0.850185	0.175313		-1.33822	0.0148992	Down in laeA	-0.891621	0.13027
Afu1g11330	Uncharacterized ORF; Ortholog(s) have extracellular region localization			-0.604342	0.325373		-1.60699	0.0178671	Down in veA	-1.7387	0.0562892	Down in veA	-1.09875	0.106943		-0.557698	0.483463
Afu1g11340	Uncharacterized ORF; Has domain(s) with predicted catalytic activity			-1.03944	NA		-1.18203	0.269893		0.0796371	NA		-0.0356608	0.977872		0.956858	0.427493
Afu1g11350	Uncharacterized ORF; Has domain(s) with predicted role in transmembrane transport and integral to membrane localization			0.392359	NA		-1.06137	0.337764		-2.0846	0.102837		0.807119	0.466136		1.03858	0.216596
Afu1g11360	Uncharacterized ORF; Has domain(s) with predicted catalytic activity, coenzyme binding, nucleotide binding activity and role in cellular metabolic process			-0.887161	0.0349768	Down in 37C |fc| < 1	-1.51786	0.00105816	Down in veA	-1.39239	0.0339863	Down in veA	-2.44442	2.14e-06	Down in laeA	-1.35892	0.0280804	Down in laeA
Afu1g11370	Uncharacterized ORF; Has domain(s) with predicted flavin adenine dinucleotide binding, oxidoreductase activity, acting on CH-OH group of donors activity and role in oxidation-reduction process			-0.847429	0.0216149	Down in 37C |fc| < 1	-0.919412	0.0349439	Down in veA |fc| < 1	-2.64981	0.00013384	Down in veA	-1.59634	0.000137625	Down in laeA	-0.765831	0.153504
Afu1g11380	Uncharacterized ORF			1.46911	2.12e-17	Up in 37C	-3.25148	3.85e-19	Down in veA	-3.8162	4.68e-47	Down in veA	1.83403	1.52e-27	Up in laeA	0.553457	6.92e-06	Up in laeA |fc | < 1
Afu1g11390	Uncharacterized ORF; Has domain(s) with predicted electron carrier activity, heme binding, iron ion binding, oxidoreductase activity, acting on paired donors, with incorporation or reduction of molecular oxygen activity and role in oxidation-reduction process			0.603791	1.89e-07	Up in 37C |fc | < 1	-0.564658	0.00172221	Down in veA |fc| < 1	-1.29957	3.86e-21	Down in veA	0.405707	0.00194988	Up in laeA |fc | < 1	-0.10835	0.323605
Afu1g11400	Uncharacterized ORF; Putative alpha/beta fold family hydrolase; predicted signal sequence for secretion			0.295419	0.274482		0.175002	0.613342		-0.29071	0.316375		-0.350965	0.274734		-0.300746	0.327891
Afu1g11410	Uncharacterized ORF; Has domain(s) with predicted acid-amino acid ligase activity			0.882008	3.21e-05	Up in 37C |fc | < 1	0.0623645	0.867415		-0.609162	0.00865379	Down in veA |fc| < 1	-0.461054	0.127456		-1.12746	2.99e-07	Down in laeA
Afu1g11420	Uncharacterized ORF; Ortholog(s) have mRNA 5'-UTR binding, translation repressor activity, nucleic acid binding activity and role in intracellular mRNA localization, negative regulation of translation, regulation of fungal-type cell wall organization			0.0269728	0.850238		0.13789	0.482164		0.183353	0.176212		0.257268	0.0222019	Up in laeA |fc | < 1	0.27028	0.00012515	Up in laeA |fc | < 1
Afu1g11430	Uncharacterized ORF; Ortholog of A. fumigatus A1163 : AFUB_010860			NA	NA		NA	NA		NA	NA		NA	NA		NA	NA
Afu1g11440	Uncharacterized ORF; Ortholog(s) have nuclear pore localization			-0.717971	0.00173806	Down in 37C |fc| < 1	-0.241469	0.430706		0.406205	0.114459		-0.279865	0.254084		0.450063	0.0692539	Up in laeA |fc | < 1
Afu1g11450	Uncharacterized ORF; Ortholog of A. nidulans FGSC A4 : AN1156, A. niger CBS 513.88 : An08g03570, A. oryzae RIB40 : AO090038000280, A. niger ATCC 1015 : 52740-mRNA and Aspergillus wentii : Aspwe1_0068767			0.568227	8.55e-05	Up in 37C |fc | < 1	-0.244062	0.339097		-0.093051	0.530692		0.93334	4.82e-12	Up in laeA |fc | < 1	0.539092	3.07e-10	Up in laeA |fc | < 1
Afu1g11460	bgt1 Verified ORF; Putative 1,3-beta-glucanosyltransferase; induced by exposure to artemisinin			1.50562	2.85e-57	Up in 37C	-0.563338	0.00044648	Down in veA |fc| < 1	-0.333239	0.000486633	Down in veA |fc| < 1	1.29063	9.86e-41	Up in laeA	0.880069	1.03e-65	Up in laeA |fc | < 1
Afu1g11470	Uncharacterized ORF; Ortholog(s) have role in ER to Golgi vesicle-mediated transport, protein retention in ER lumen, vesicle organization and ER to Golgi transport vesicle, endoplasmic reticulum localization			0.087907	0.542612		0.0101703	0.968173		0.316279	0.0255921	Up in veA |fc | < 1	0.920729	2.32e-17	Up in laeA |fc | < 1	0.675611	1.19e-13	Up in laeA |fc | < 1
Afu1g11480	Uncharacterized ORF; Protein of unknown function; transcript up-regulated in conidia exposed to neutrophils			-0.189356	0.0986144	Down in 37C |fc| < 1	-0.551385	0.00234893	Down in veA |fc| < 1	-1.45248	8.08e-34	Down in veA	0.543551	7.8e-08	Up in laeA |fc | < 1	0.304182	1.55e-05	Up in laeA |fc | < 1
Afu1g11490	Uncharacterized ORF; Ortholog(s) have endopolyphosphatase activity, exopolyphosphatase activity, role in polyphosphate catabolic process and fungal-type vacuole membrane, nucleus localization			-0.809137	3.65e-20	Down in 37C |fc| < 1	-0.0894687	0.621541		-0.946083	8.34e-16	Down in veA |fc| < 1	0.834823	7.86e-24	Up in laeA |fc | < 1	0.910667	2.64e-40	Up in laeA |fc | < 1
Afu1g11500	erg27 Uncharacterized ORF; 3-ketosteroid reductase; SrbA-regulated during hypoxia			0.938075	6.26e-10	Up in 37C |fc | < 1	0.263243	0.272608		-2.21976	7.8e-29	Down in veA	-0.255805	0.235655		-1.08122	3.96e-11	Down in laeA
Afu1g11510	Uncharacterized ORF; Ortholog of A. nidulans FGSC A4 : AN10149, A. niger CBS 513.88 : An08g03630, A. oryzae RIB40 : AO090038000273, A. niger ATCC 1015 : 47596-mRNA and Aspergillus wentii : Aspwe1_0028047			-0.09099	0.7374		-0.768877	0.00564176	Down in veA |fc| < 1	-0.589642	0.0307314	Down in veA |fc| < 1	-0.497784	0.0525873	Down in laeA |fc| < 1	-0.679792	0.0137865	Down in laeA |fc| < 1
Afu1g11520	Uncharacterized ORF; Has domain(s) with predicted DNA binding, sequence-specific DNA binding RNA polymerase II transcription factor activity, zinc ion binding activity and role in regulation of transcription, DNA-dependent, transcription, DNA-dependent			-0.279	0.435246		-0.893611	0.0199244	Down in veA |fc| < 1	-0.525633	0.211464		-0.0244679	0.950681		0.11756	0.770395
Afu1g11530	Uncharacterized ORF; Has domain(s) with predicted carbon-carbon lyase activity, catalytic activity and role in cellular aromatic compound metabolic process			0.0704159	0.855998		-0.459235	0.2588		-2.8174	2.04e-08	Down in veA	-0.353497	0.364082		-0.844975	0.0219978	Down in laeA |fc| < 1
Afu1g11535	Uncharacterized ORF; Ortholog of S. cerevisiae : YDR286C, A. nidulans FGSC A4 : AN11843, A. niger ATCC 1015 : 138318-mRNA, Aspergillus wentii : Aspwe1_0040556 and Aspergillus sydowii : Aspsy1_0083601			0.0726064	0.761032		-0.603863	0.0152042	Down in veA |fc| < 1	-0.624199	0.00701362	Down in veA |fc| < 1	0.270713	0.193612		0.0761388	0.739514
Afu1g11540	Uncharacterized ORF; Ortholog of A. niger CBS 513.88 : An08g03660, A. oryzae RIB40 : AO090038000270, A. niger ATCC 1015 : 47594-mRNA, Aspergillus wentii : Aspwe1_0040553 and Aspergillus sydowii : Aspsy1_0025614			0.197678	0.122718		-0.103312	0.665438		-0.56606	8.22e-06	Down in veA |fc| < 1	0.403646	0.000739732	Up in laeA |fc | < 1	-0.0811421	0.473648
Afu1g11550	Uncharacterized ORF; Has domain(s) with predicted kinase activity, transferase activity, transferring phosphorus-containing groups activity and role in glycerophospholipid biosynthetic process			0.116592	0.337435		-0.413217	0.0136416	Down in veA |fc| < 1	-1.17561	9.26e-20	Down in veA	-0.0177949	0.898872		-0.287986	0.00229374	Down in laeA |fc| < 1
Afu1g11560	Uncharacterized ORF; Ortholog(s) have 3-dehydroshikimate dehydratase activity and role in quinate catabolic process			0.563935	0.150062		-0.738453	0.149683		-0.833547	0.0488793	Down in veA |fc| < 1	-0.60966	0.237001		-0.588872	0.135639
Afu1g11570	Uncharacterized ORF; Has domain(s) with predicted nucleotide binding, oxidoreductase activity and role in oxidation-reduction process			-0.45541	0.413016		-1.14823	0.0530488	Down in veA	-0.0238335	0.974727		-1.19217	0.0570268	Down in laeA	-0.00898589	0.989608
Afu1g11580	Uncharacterized ORF; Major facilitator superfamily (MFS) quinate transporter; higher expression in 48 h biofilm vs planktonic cells			0.184795	0.71202		-0.622677	0.271867		-0.713268	0.17916		-1.05294	0.0718301	Down in laeA	-0.620425	0.219634
Afu1g11590	Uncharacterized ORF; Ortholog(s) have quinate 3-dehydrogenase (NAD+) activity, shikimate 3-dehydrogenase (NADP+) activity and role in quinate catabolic process			0.563819	0.179587		-0.995161	0.0661197	Down in veA |fc| < 1	-1.28803	0.0084809	Down in veA	-1.91043	0.00197834	Down in laeA	-1.74051	0.000326514	Down in laeA
Afu1g11600	Uncharacterized ORF; Has domain(s) with predicted role in phosphatidylinositol phosphorylation			0.198623	0.739843		-0.280526	0.687813		0.411588	0.44803		-1.09075	0.118099		-2.01859	0.00295659	Down in laeA
Afu1g11610	Uncharacterized ORF; 3-dehydroquinate dehydratase with a role in quinate catabolism; predicted gene pair with AFUA_3G14850			0.589023	NA		-0.353671	NA		-0.825346	0.560436		-0.0267577	NA		-1.76404	0.121505
Afu1g11620	Uncharacterized ORF; Ortholog(s) have sequence-specific DNA binding transcription factor activity and role in positive regulation of transcription from RNA polymerase II promoter, quinate catabolic process			-0.63812	0.000808544	Down in 37C |fc| < 1	-0.34243	0.183528		0.305868	0.182804		0.0899453	0.681324		1.11009	5.27e-11	Up in laeA
Afu1g11630	Uncharacterized ORF; Ortholog(s) have role in negative regulation of transcription from RNA polymerase II promoter, quinate catabolic process			-0.206657	0.318458		-0.257321	0.321961		0.155393	0.485479		-0.183867	0.399213		0.587146	0.00041157	Up in laeA |fc | < 1
Afu1g11640	Uncharacterized ORF; Has domain(s) with predicted metal ion binding activity and role in oxidation-reduction process, superoxide metabolic process			-3.24636	2.54e-81	Down in 37C	-1.66177	3.1e-14	Down in veA	-2.07995	4.14e-06	Down in veA	-3.41196	6.6e-77	Down in laeA	-0.501349	0.184546
Afu1g11650	Uncharacterized ORF; Ortholog of A. nidulans FGSC A4 : AN1129, A. oryzae RIB40 : AO090038000256, A. niger ATCC 1015 : 176272-mRNA, Aspergillus wentii : Aspwe1_0040542 and Aspergillus versicolor : Aspve1_0288835			-1.51057	1.78e-06	Down in 37C	-0.184206	0.617439		-0.305137	0.573277		0.492967	0.0654944	Up in laeA |fc | < 1	1.47845	1.89e-05	Up in laeA
Afu1g11660	Uncharacterized ORF; Ortholog of A. nidulans FGSC A4 : AN1128, A. niger CBS 513.88 : An08g03710, A. oryzae RIB40 : AO090038000255, A. niger ATCC 1015 : 198685-mRNA and Aspergillus wentii : Aspwe1_0051424			0.239479	0.167223		-0.0229938	0.942724		-0.332924	0.0694004	Down in veA |fc| < 1	0.625733	6.05e-05	Up in laeA |fc | < 1	0.589417	1.1e-05	Up in laeA |fc | < 1
Afu1g11670	Uncharacterized ORF; Ortholog of A. nidulans FGSC A4 : AN1119, A. niger CBS 513.88 : An08g03940, A. niger ATCC 1015 : 38383-mRNA, Aspergillus sydowii : Aspsy1_0053241 and Aspergillus terreus NIH2624 : ATET_00379			-0.00279166	0.994122		0.0233075	0.952422		0.361167	0.213989		0.238869	0.406747		0.189603	0.512742
Afu1g11690	Uncharacterized ORF; Has domain(s) with predicted actin binding activity			0.729645	1.16e-07	Up in 37C |fc | < 1	0.733364	4.95e-05	Up in veA |fc | < 1	-0.0528458	0.751346		-0.203108	0.320298		-0.880691	2.86e-11	Down in laeA |fc| < 1
Afu1g11700	Uncharacterized ORF; Ortholog of A. nidulans FGSC A4 : AN1121, A. niger CBS 513.88 : An08g03920, A. oryzae RIB40 : AO090038000248, A. niger ATCC 1015 : 47583-mRNA and Aspergillus wentii : Aspwe1_0068693			0.748498	3.94e-05	Up in 37C |fc | < 1	0.442379	0.0667411	Up in veA |fc | < 1	0.0832239	0.683351		-0.700472	0.00431636	Down in laeA |fc| < 1	-1.17431	8.4e-10	Down in laeA
Afu1g11710	Uncharacterized ORF; Ribosomal protein L1			0.412476	6.56e-07	Up in 37C |fc | < 1	1.28919	5.66e-21	Up in veA	1.31473	6.28e-56	Up in veA	-0.336242	6.7e-05	Down in laeA |fc| < 1	-0.631183	3.27e-37	Down in laeA |fc| < 1
Afu1g11715	Uncharacterized ORF; Ortholog of N. fischeri NRRL 181 : NFIA_013830, A. clavatus NRRL 1 : ACLA_023930 and A. fumigatus A1163 : AFUB_011150			-0.455521	0.593176		0.146	0.878567		0.965924	0.270352		-1.22004	0.229942		-0.761614	0.475856
Afu1g11720	Uncharacterized ORF; Ortholog(s) have extracellular region localization			1.9372	0.00141908	Up in 37C	2.19163	0.000464948	Up in veA	-2.21322	0.00304684	Down in veA	1.35262	0.105454		-0.708507	0.255315
Afu1g11730	Uncharacterized ORF; Ortholog(s) have GTPase activity, role in ER to Golgi vesicle-mediated transport, Golgi to plasma membrane transport, macroautophagy and Golgi apparatus localization			0.408676	3.67e-07	Up in 37C |fc | < 1	0.597033	1.35e-05	Up in veA |fc | < 1	0.343873	0.000304833	Up in veA |fc | < 1	0.725456	5.66e-21	Up in laeA |fc | < 1	0.241658	1.78e-06	Up in laeA |fc | < 1
Afu1g11740	Uncharacterized ORF; Ortholog of A. nidulans FGSC A4 : AN1127, AN7386, A. niger CBS 513.88 : An02g03380, An08g03700, A. oryzae RIB40 : AO090026000507 and A. niger ATCC 1015 : 126803-mRNA			-0.352885	0.453609		-1.40124	0.00548001	Down in veA	-0.524039	0.351322		-2.18428	0.000160132	Down in laeA	-1.59296	0.00607117	Down in laeA
Afu1g11760	Uncharacterized ORF; Ortholog of A. nidulans FGSC A4 : AN1118, A. niger CBS 513.88 : An08g03950, A. oryzae RIB40 : AO090038000245, A. niger ATCC 1015 : 175749-mRNA and Aspergillus wentii : Aspwe1_0172137			0.611002	2.03e-07	Up in 37C |fc | < 1	-0.461097	0.0120798	Down in veA |fc| < 1	-1.31468	3.06e-25	Down in veA	0.100833	0.478519		-0.703419	4.02e-13	Down in laeA |fc| < 1
Afu1g11770	Uncharacterized ORF; Ortholog(s) have role in ER to Golgi vesicle-mediated transport and ER to Golgi transport vesicle localization			0.333455	0.0062151	Up in 37C |fc | < 1	0.0865887	0.682464		0.0331023	0.824257		0.0831341	0.586208		-0.552926	3.74e-07	Down in laeA |fc| < 1
Afu1g11780	Uncharacterized ORF; Ortholog of A. nidulans FGSC A4 : AN1116, A. niger CBS 513.88 : An08g03970, A. oryzae RIB40 : AO090038000243, A. niger ATCC 1015 : 47578-mRNA and Aspergillus wentii : Aspwe1_0109813			0.164772	0.35002		0.231763	0.284998		0.873892	8.41e-09	Up in veA |fc | < 1	-0.158673	0.408493		-0.422914	0.00678834	Down in laeA |fc| < 1
Afu1g11790	Uncharacterized ORF; Ortholog of A. nidulans FGSC A4 : AN1115, A. niger CBS 513.88 : An08g03980, A. oryzae RIB40 : AO090038000241, A. niger ATCC 1015 : 55818-mRNA and Aspergillus wentii : Aspwe1_0040527			-0.0890387	0.658971		0.613907	0.00124411	Up in veA |fc | < 1	0.42243	0.0170419	Up in veA |fc | < 1	-1.04972	6.44e-08	Down in laeA	-1.1535	1.71e-09	Down in laeA
Afu1g11800	Uncharacterized ORF; Has domain(s) with predicted protein dimerization activity			0.625622	0.00214838	Up in 37C |fc | < 1	0.713566	0.00253158	Up in veA |fc | < 1	1.30068	5.82e-16	Up in veA	0.486517	0.028933	Up in laeA |fc | < 1	-0.0819936	0.70384
Afu1g11810	Uncharacterized ORF; Ortholog of A. nidulans FGSC A4 : AN10167, A. niger CBS 513.88 : An08g04030, A. oryzae RIB40 : AO090001000386, A. niger ATCC 1015 : 52725-mRNA and Aspergillus wentii : Aspwe1_0040524			0.145664	0.53676		-0.272918	0.33232		-0.242048	0.302822		0.332026	0.128584		0.0414977	0.86677
Afu1g11820	Uncharacterized ORF; Has domain(s) with predicted role in transmembrane transport and integral to membrane localization			0.560589	NA		-0.919235	0.400901		-1.69019	0.143731		0.25503	0.830567		-0.198428	0.851042
Afu1g11830	qutD Uncharacterized ORF; MFS quinate transporter; higher expression in 48 h biofilm vs planktonic cells			0.863626	0.000937594	Up in 37C |fc | < 1	-0.0311443	0.946697		-0.606327	0.033148	Down in veA |fc| < 1	0.879612	0.00130367	Up in laeA |fc | < 1	0.0351335	0.902775
Afu1g11840	Uncharacterized ORF; Ortholog of A. fumigatus A1163 : AFUB_011290			-0.246117	NA		-0.0861792	0.944146		-0.891848	0.503185		0.167776	0.890115		0.950897	0.332049
Afu1g11850	Uncharacterized ORF; Ortholog of A. nidulans FGSC A4 : AN1106, A. niger CBS 513.88 : An08g04060, A. oryzae RIB40 : AO090001000379, A. niger ATCC 1015 : 38373-mRNA and Aspergillus wentii : Aspwe1_0040514			-0.239526	0.462816		0.907746	0.000346256	Up in veA |fc | < 1	1.46134	2.18e-09	Up in veA	1.60242	1.9e-16	Up in laeA	2.28789	1.2e-33	Up in laeA
Afu1g11860	Uncharacterized ORF; Ortholog(s) have protein channel activity and role in protein import into mitochondrial matrix, protein import into mitochondrial outer membrane			-0.118114	0.534862		-0.0351203	0.896191		0.939182	1.57e-09	Up in veA |fc | < 1	-0.341805	0.0584156	Down in laeA |fc| < 1	-0.222198	0.208386
Afu1g11870	Uncharacterized ORF; Ortholog(s) have metalloendopeptidase activity, role in protein processing involved in protein targeting to mitochondrion and mitochondrial processing peptidase complex localization			-0.0558127	0.766741		0.185984	0.401912		0.676309	8.11e-06	Up in veA |fc | < 1	-0.161162	0.384342		-0.162182	0.331894
Afu1g11880	Uncharacterized ORF; Has domain(s) with predicted acetoacetate-CoA ligase activity, catalytic activity and role in lipid metabolic process, metabolic process			-0.345537	0.19732		-0.29972	0.329399		0.582771	0.0201939	Up in veA |fc | < 1	-0.967841	0.000455908	Down in laeA |fc| < 1	-0.573469	0.0427832	Down in laeA |fc| < 1
Afu1g11890	lcb2 Uncharacterized ORF; Putative serine palmitoyltransferase 2 with a predicted role in sphingolipid biosynthesis; predicted gene pair with AFUA_6G00300			0.0503615	0.760887		-0.0725849	0.765304		0.180018	0.277313		0.135135	0.394081		-0.00850629	0.957409
Afu1g11900	gprG Uncharacterized ORF; Putative G-protein coupled receptor; has a PQ loop repeat			0.137696	0.362238		1.89502	8.95e-30	Up in veA	1.2866	7.5e-31	Up in veA	-0.224936	0.133172		-0.421777	0.000148936	Down in laeA |fc| < 1
Afu1g11910	Uncharacterized ORF; Histidine-rich protein of unknown function; calcium induced			1.02784	0.00120787	Up in 37C	2.51959	8.12e-24	Up in veA	2.90561	2.27e-56	Up in veA	0.636848	0.0893528	Up in laeA |fc | < 1	-0.885031	0.00675583	Down in laeA |fc| < 1
Afu1g11920	Uncharacterized ORF; Ortholog(s) have role in establishment or maintenance of cell polarity and cell tip localization			-0.120884	0.462715		-0.244779	0.24778		-1.13322	2.85e-12	Down in veA	0.737164	1.95e-09	Up in laeA |fc | < 1	0.77003	9.38e-14	Up in laeA |fc | < 1
Afu1g11930	Uncharacterized ORF; Ortholog(s) have protein kinase activity, role in protein phosphorylation, proteolysis and cytoplasm localization			-0.960465	2.14e-15	Down in 37C |fc| < 1	-0.329543	0.0665001	Down in veA |fc| < 1	0.00496828	0.980422		0.0511166	0.716907		0.805343	1.17e-13	Up in laeA |fc | < 1
Afu1g11940	Uncharacterized ORF; Ortholog(s) have structural constituent of ribosome activity and mitochondrial large ribosomal subunit localization			0.504377	0.00153518	Up in 37C |fc | < 1	0.238996	0.301119		0.580622	9.22e-05	Up in veA |fc | < 1	-0.911986	3.19e-06	Down in laeA |fc| < 1	-1.09519	4.08e-12	Down in laeA
Afu1g11950	Uncharacterized ORF; Has domain(s) with predicted protein kinase binding activity and role in regulation of cyclin-dependent protein serine/threonine kinase activity			0.460276	0.000125377	Up in 37C |fc | < 1	0.255333	0.195674		-0.0483571	0.733255		-0.844465	3.01e-10	Down in laeA |fc| < 1	-1.06397	2.07e-27	Down in laeA
Afu1g11960	Uncharacterized ORF; Has domain(s) with predicted flavin adenine dinucleotide binding, oxidoreductase activity and role in oxidation-reduction process			-0.15889	0.309659		0.202689	0.31695		0.260168	0.134964		-0.0838712	0.623099		-0.0595151	0.70632
Afu1g11970	Uncharacterized ORF; Has domain(s) with predicted GTP binding, GTPase activity			0.0314003	0.81124		-0.262958	0.129263		-0.230399	0.0606371	Down in veA |fc| < 1	0.911553	1.09e-21	Up in laeA |fc | < 1	0.749068	3.14e-26	Up in laeA |fc | < 1
Afu1g11980	Uncharacterized ORF; Ortholog(s) have gamma-glutamyltransferase activity, omega peptidase activity, role in glutathione catabolic process and cytoplasm localization			0.238831	0.2029		0.90072	4.92e-06	Up in veA |fc | < 1	0.535518	0.00117964	Up in veA |fc | < 1	-0.0260078	0.912606		0.021525	0.913844
Afu1g11990	Uncharacterized ORF; Ortholog of A. nidulans FGSC A4 : AN10157, A. niger CBS 513.88 : An08g04270, A. oryzae RIB40 : AO090001000355, A. niger ATCC 1015 : 208141-mRNA and Aspergillus wentii : Aspwe1_0504451			0.0087159	0.977737		-0.712	0.0106867	Down in veA |fc| < 1	-1.01748	0.000166861	Down in veA	-0.0303264	0.91767		0.132115	0.600357
Afu1g12000	Uncharacterized ORF; Ortholog(s) have mRNA binding, poly(U) RNA binding activity and role in nuclear-transcribed mRNA catabolic process, nonsense-mediated decay, regulation of mRNA stability, stress granule assembly			0.378181	0.0042353	Up in 37C |fc | < 1	0.710073	0.00010918	Up in veA |fc | < 1	0.742488	9.91e-09	Up in veA |fc | < 1	0.432935	0.000786306	Up in laeA |fc | < 1	0.271874	0.00645081	Up in laeA |fc | < 1
Afu1g12010	Uncharacterized ORF; Ortholog of A. nidulans FGSC A4 : AN1090, A. oryzae RIB40 : AO090001000352, A. niger ATCC 1015 : 47560-mRNA, Aspergillus wentii : Aspwe1_0504431 and Aspergillus terreus NIH2624 : ATET_00399			-0.262181	0.181524		0.447029	0.0336824	Up in veA |fc | < 1	0.86741	3.23e-05	Up in veA |fc | < 1	-0.0651717	0.772262		0.248255	0.183668
Afu1g12020	Uncharacterized ORF; Arrestin domain protein; calcium downregulated			-0.172775	0.195934		0.361923	0.0542198	Up in veA |fc | < 1	0.576889	7.2e-06	Up in veA |fc | < 1	-0.519764	9.94e-05	Down in laeA |fc| < 1	0.0791387	0.526936
Afu1g12025	Uncharacterized ORF; Ortholog of A. nidulans FGSC A4 : AN1067, A. oryzae RIB40 : AO090001000340, A. niger ATCC 1015 : 35365-mRNA, Aspergillus versicolor : Aspve1_0024253 and Aspergillus sydowii : Aspsy1_0127099			0.0579484	0.87194		0.142984	0.712815		0.351229	0.267564		0.0431596	0.910281		-0.137077	0.705211
Afu1g12030	Uncharacterized ORF; Ortholog of A. nidulans FGSC A4 : AN1068, A. niger CBS 513.88 : An08g04360, A. oryzae RIB40 : AO090001000343, A. niger ATCC 1015 : 55805-mRNA and Aspergillus wentii : Aspwe1_0109513			-0.338509	0.038015	Down in 37C |fc| < 1	-0.0140036	0.96019		-0.180455	0.343722		0.485122	0.00101049	Up in laeA |fc | < 1	0.763183	3.53e-09	Up in laeA |fc | < 1
Afu1g12040	Uncharacterized ORF; Chitin biosynthesis protein; repressed by exposure to artemisinin			0.626722	3.28e-09	Up in 37C |fc | < 1	-0.7089	2.68e-05	Down in veA |fc| < 1	-1.61165	3.42e-36	Down in veA	1.30253	1.38e-40	Up in laeA	0.489004	9.67e-09	Up in laeA |fc | < 1
Afu1g12050	Uncharacterized ORF; Has domain(s) with predicted N-acetyltransferase activity			-0.411836	0.20157		-0.183536	0.638494		-0.753447	0.0589736	Down in veA |fc| < 1	-1.41358	0.00013058	Down in laeA	-0.639055	0.0929797	Down in laeA |fc| < 1
Afu1g12060	Uncharacterized ORF; Has domain(s) with predicted acyl-CoA hydrolase activity and role in acyl-CoA metabolic process			0.454733	0.0275059	Up in 37C |fc | < 1	-0.282964	0.33835		-0.94003	7.15e-05	Down in veA |fc| < 1	0.527937	0.011259	Up in laeA |fc | < 1	0.251858	0.184435
Afu1g12065	Uncharacterized ORF; Ortholog(s) have structural constituent of ribosome activity and mitochondrial small ribosomal subunit localization			0.206222	0.188136		-0.195934	0.365642		-0.247328	0.134443		0.390213	0.00571184	Up in laeA |fc | < 1	0.114824	0.420123
Afu1g12070	Uncharacterized ORF; Ortholog(s) have glycine dehydrogenase (decarboxylating) activity, role in glycine catabolic process, one-carbon metabolic process, protein lipoylation and mitochondrion localization			-0.107903	0.539041		-0.186474	0.408052		-0.371082	0.0380878	Down in veA |fc| < 1	0.412352	0.0060184	Up in laeA |fc | < 1	0.306291	0.0305008	Up in laeA |fc | < 1
Afu1g12080	dscA Verified ORF; Putative ubiquitin-protein ligase; role in cleavage of SrbA precursor protein; mutants unable to grow under hypoxia and show increased sensitivity to fluconazole and voriconazole; required for virulence in mice			-0.322081	0.0199873	Down in 37C |fc| < 1	-0.154187	0.477388		0.202133	0.206115		-0.449109	0.00298743	Down in laeA |fc| < 1	0.0968467	0.505334
Afu1g12090	Uncharacterized ORF; Has domain(s) with predicted cation transmembrane transporter activity, role in cation transport, transmembrane transport and integral to membrane localization			0.362095	0.0247188	Up in 37C |fc | < 1	-0.508074	0.0195325	Down in veA |fc| < 1	-1.13292	9.39e-10	Down in veA	0.415243	0.0108967	Up in laeA |fc | < 1	0.197086	0.185863
Afu1g12100	Uncharacterized ORF; Ortholog of Aspergillus glaucus : Aspgl1_1501325, N. fischeri NRRL 181 : NFIA_013410, Aspergillus wentii : Aspwe1_0503465, Aspergillus zonatus : Aspzo1_0012948 and A. fumigatus A1163 : AFUB_011570			-0.677516	NA		0.281314	0.763942		0.953691	0.346242		-1.23114	0.25284		0.83533	0.391973
Afu1g12110	Uncharacterized ORF; Ortholog of A. nidulans FGSC A4 : AN10163, A. niger CBS 513.88 : An08g04410, A. niger ATCC 1015 : 176207-mRNA, Aspergillus wentii : Aspwe1_0154994 and Aspergillus sydowii : Aspsy1_0038225			0.333976	0.0264358	Up in 37C |fc | < 1	-0.497676	0.027479	Down in veA |fc| < 1	-1.13634	2.71e-11	Down in veA	0.881677	5.11e-12	Up in laeA |fc | < 1	0.489248	4.81e-05	Up in laeA |fc | < 1
Afu1g12120	Uncharacterized ORF; Ortholog of A. niger CBS 513.88 : An08g04420, A. oryzae RIB40 : AO090001000333, Aspergillus wentii : Aspwe1_0027928, Aspergillus versicolor : Aspve1_0036722 and Aspergillus zonatus : Aspzo1_0128372			-0.207317	0.384214		0.420365	0.0835329	Up in veA |fc | < 1	0.666234	0.00115566	Up in veA |fc | < 1	-0.483225	0.0447798	Down in laeA |fc| < 1	0.118121	0.618458
Afu1g12130	Uncharacterized ORF; Has domain(s) with predicted translation initiation factor activity, role in translational initiation and cytoplasm localization			0.884243	2.36e-08	Up in 37C |fc | < 1	-0.546133	0.0247686	Down in veA |fc| < 1	-0.837425	5.62e-06	Down in veA |fc| < 1	-0.403361	0.0694071	Down in laeA |fc| < 1	-0.806751	3.76e-07	Down in laeA |fc| < 1
Afu1g12140	Uncharacterized ORF; Ortholog of A. nidulans FGSC A4 : AN1081, A. niger CBS 513.88 : An08g04440, A. oryzae RIB40 : AO090001000330, A. niger ATCC 1015 : 38344-mRNA and Aspergillus wentii : Aspwe1_0503520			0.307341	0.158553		0.553057	0.0168941	Up in veA |fc | < 1	0.28651	0.187926		-0.0834517	0.752821		-0.312875	0.145371
Afu1g12150	Uncharacterized ORF; Ortholog(s) have guanosine-diphosphatase activity, uridine-diphosphatase activity			-0.433361	0.00030475	Down in 37C |fc| < 1	-0.287164	0.108167		-0.156996	0.3056		0.0143392	0.926095		0.373081	0.00017875	Up in laeA |fc | < 1
Afu1g12160	Uncharacterized ORF; Has domain(s) with predicted translation initiation factor activity and role in translational initiation			0.188519	0.291901		-0.440784	0.046687	Down in veA |fc| < 1	-0.743787	3.93e-05	Down in veA |fc| < 1	-0.443896	0.0224481	Down in laeA |fc| < 1	-0.583308	0.000221322	Down in laeA |fc| < 1
Afu1g12170	Uncharacterized ORF; Putative translation elongation factor EF-Tu; hypoxia induced protein			-0.168642	0.14666		0.0518208	0.807514		1.07566	4.2e-25	Up in veA	0.386268	0.000150933	Up in laeA |fc | < 1	0.341994	7.44e-05	Up in laeA |fc | < 1
Afu1g12180	Uncharacterized ORF; Ortholog(s) have GTPase activity, role in endoplasmic reticulum inheritance, endoplasmic reticulum membrane fusion and cortical endoplasmic reticulum localization			-0.33294	0.00931557	Down in 37C |fc| < 1	-0.127081	0.525109		0.0749415	0.638622		0.222217	0.0799267	Up in laeA |fc | < 1	0.433813	8.73e-05	Up in laeA |fc | < 1
Afu1g12190	Uncharacterized ORF; Ortholog of A. nidulans FGSC A4 : AN10146, AN5068, A. fumigatus Af293 : Afu5g02850, A. niger CBS 513.88 : An08g04540, An09g04820 and A. oryzae RIB40 : AO090102000480, AO090001000325			0.00641509	0.989452		-0.398596	0.389671		-0.100415	0.821851		0.406138	0.273884		0.0953383	0.821466
Afu1g12200	Uncharacterized ORF; Ortholog of A. nidulans FGSC A4 : AN7874, AN10158, A. fumigatus Af293 : Afu3g00570, Afu8g02315 and A. niger CBS 513.88 : An08g04520, An06g00280, An16g02300			-0.151589	0.464878		0.6611	0.00102853	Up in veA |fc | < 1	0.47455	0.0110567	Up in veA |fc | < 1	0.32713	0.0806098	Up in laeA |fc | < 1	0.577151	0.00040736	Up in laeA |fc | < 1
Afu1g12210	Uncharacterized ORF; Putative NADH oxidase			0.815172	0.234573		-2.08986	0.027982	Down in veA	-2.46044	0.00902076	Down in veA	-1.45686	0.17084		-2.05598	0.0101817	Down in laeA
Afu1g12220	Uncharacterized ORF; Ortholog of Aspergillus brasiliensis : Aspbr1_0514153, Aspergillus fumigatus A1163 : AFUB_011690 and Aspergillus aculeatus ATCC16872 : Aacu16872_028039			0.0705449	0.855662		-0.701269	0.0760778	Down in veA |fc| < 1	-0.882311	0.0269864	Down in veA |fc| < 1	0.635719	0.0398154	Up in laeA |fc | < 1	0.276406	0.40967
Afu1g12230	Uncharacterized ORF; Ortholog of A. oryzae RIB40 : AO090023000461, N. fischeri NRRL 181 : NFIA_013280, A. clavatus NRRL 1 : ACLA_023230 and A. fumigatus A1163 : AFUB_011700			-0.957032	0.000796732	Down in 37C |fc| < 1	-0.452811	0.185959		0.113729	0.771293		0.665415	0.00543454	Up in laeA |fc | < 1	1.45267	3.25e-09	Up in laeA
Afu1g12240	Uncharacterized ORF; Putative MFS peptide transporter; induced by growth on BSA as a sole nitrogen source; SrbA-regulated during hypoxia			1.70006	1.19e-20	Up in 37C	-1.70554	5.61e-07	Down in veA	-2.52637	9.82e-28	Down in veA	-1.6894	5.69e-07	Down in laeA	-1.93785	2.34e-22	Down in laeA
Afu1g12250	Uncharacterized ORF; Mitochondrial hypoxia response domain protein; protein and transcript levels downregulated by caspofungin treatmen			-1.30383	3.83e-29	Down in 37C	-1.70338	5.93e-26	Down in veA	-0.321465	0.0617827	Down in veA |fc| < 1	-1.10475	4.55e-20	Down in laeA	-0.729818	1.19e-06	Down in laeA |fc| < 1
Afu1g12260	Uncharacterized ORF; Has domain(s) with predicted DNA binding activity, role in transcription, DNA-dependent and nucleus localization			0.242665	0.0611006	Up in 37C |fc | < 1	0.483781	0.00548323	Up in veA |fc | < 1	0.749193	7.57e-10	Up in veA |fc | < 1	-0.574683	3.77e-05	Down in laeA |fc| < 1	-0.702692	6.79e-10	Down in laeA |fc| < 1
Afu1g12270	Uncharacterized ORF; Ortholog of A. fumigatus A1163 : AFUB_011740			-0.050306	0.93799		-0.0558656	0.942296		0.592397	0.2653		-0.0637751	0.926271		0.0815286	0.894201
Afu1g12280	Uncharacterized ORF; Ortholog(s) have nucleocytoplasmic transporter activity, structural constituent of nuclear pore activity and role in NLS-bearing substrate import into nucleus, nuclear pore organization, protein targeting to nuclear inner membrane			0.0735014	0.710137		0.201818	0.374628		0.751499	2.03e-06	Up in veA |fc | < 1	0.29708	0.0828603	Up in laeA |fc | < 1	0.485106	0.000531985	Up in laeA |fc | < 1
Afu1g12290	Uncharacterized ORF; Putative NADH-ubiquinone oxidoreductase witha predicted role in oxidative phosphorylation; induced by exposure to artemisinin			0.485418	0.00163689	Up in 37C |fc | < 1	-0.516496	0.019097	Down in veA |fc| < 1	-1.14521	3.38e-12	Down in veA	-0.0367677	0.860953		-0.7295	4.98e-08	Down in laeA |fc| < 1
Afu1g12300	Uncharacterized ORF; Has domain(s) with predicted fatty-acyl-CoA binding activity			-0.0453761	0.893137		-0.609394	0.0575637	Down in veA |fc| < 1	-0.909827	0.0037351	Down in veA |fc| < 1	0.23643	0.418908		0.183096	0.521284
Afu1g12310	Uncharacterized ORF; Putative GABA permease			0.362012	0.0771943	Up in 37C |fc | < 1	-0.278223	0.3156		-0.86453	0.000120219	Down in veA |fc| < 1	0.458558	0.0394247	Up in laeA |fc | < 1	0.492859	0.00329876	Up in laeA |fc | < 1
Afu1g12320	Uncharacterized ORF; Ortholog of A. fumigatus A1163 : AFUB_011790			-0.448149	NA		-0.10105	0.931292		1.04208	0.301213		-1.82877	0.129735		-0.347168	0.774724
Afu1g12332	Uncharacterized ORF; Has domain(s) with predicted zinc ion binding activity			-0.950425	0.00120676	Down in 37C |fc| < 1	0.23729	0.386743		0.919555	5.73e-07	Up in veA |fc | < 1	0.232309	0.455324		1.10396	1.01e-18	Up in laeA
Afu1g12340	Uncharacterized ORF; Putative carnitine acetyl transferase with a predicted role in acetate metabolism; transcript up-regulated in conidia upon exposure to neutrophils			-0.224967	0.0446342	Down in 37C |fc| < 1	-0.538397	0.00065466	Down in veA |fc| < 1	-0.344742	0.00650904	Down in veA |fc| < 1	0.313653	0.00232606	Up in laeA |fc | < 1	0.254739	0.00452933	Up in laeA |fc | < 1
Afu1g12350	Uncharacterized ORF; Putative extracellular fruiting body protein; repressed by exposure to artemisinin			3.16922	1.27e-257	Up in 37C	-1.0111	2.84e-07	Down in veA	-4.07092	1.34e-255	Down in veA	1.21245	1.43e-21	Up in laeA	-1.33643	5.13e-91	Down in laeA
Afu1g12360	Uncharacterized ORF; Ortholog of A. fumigatus A1163 : AFUB_011830			NA	NA		NA	NA		NA	NA		1.01148	NA		0.376795	NA
Afu1g12370	Uncharacterized ORF; Has domain(s) with predicted catalytic activity			-0.383631	0.00122301	Down in 37C |fc| < 1	0.198105	0.271301		0.638469	1.88e-07	Up in veA |fc | < 1	0.475651	1.06e-05	Up in laeA |fc | < 1	0.74948	1.9e-14	Up in laeA |fc | < 1
Afu1g12380	Uncharacterized ORF; Ortholog of A. nidulans FGSC A4 : AN1056, A. niger CBS 513.88 : An08g05050, A. oryzae RIB40 : AO090001000241, A. niger ATCC 1015 : 47528-mRNA and Aspergillus wentii : Aspwe1_0154955			-0.314057	0.0292654	Down in 37C |fc| < 1	0.947131	2.47e-09	Up in veA |fc | < 1	1.12676	7.18e-17	Up in veA	0.535671	1.01e-05	Up in laeA |fc | < 1	0.887881	4.05e-14	Up in laeA |fc | < 1
Afu1g12390	Uncharacterized ORF; Ortholog of S. cerevisiae SCD6; snoRNA Afu-200 encoded within intron 3			-0.352404	0.0100285	Down in 37C |fc| < 1	0.976657	8.83e-10	Up in veA |fc | < 1	1.72022	8.98e-44	Up in veA	-0.102495	0.513426		0.370067	0.00159768	Up in laeA |fc | < 1
Afu1g12400	Uncharacterized ORF; Ortholog of A. nidulans FGSC A4 : AN1054, A. niger CBS 513.88 : An08g05070, A. oryzae RIB40 : AO090001000239, A. niger ATCC 1015 : 177406-mRNA and Aspergillus wentii : Aspwe1_0051374			0.870287	0.0085848	Up in 37C |fc | < 1	0.14569	0.778169		-0.532779	0.142976		0.0900935	0.856233		-0.600562	0.0858097	Down in laeA |fc| < 1
Afu1g12410	Uncharacterized ORF; Has domain(s) with predicted oxidoreductase activity and role in metabolic process			-0.986635	0.117465		-1.07183	0.118652		0.124648	0.895539		-1.71915	0.021322	Down in laeA	-0.724215	0.428977
Afu1g12420	Uncharacterized ORF; Ortholog of A. fumigatus A1163 : AFUB_011900			0.221955	NA		2.44583	0.0136528	Up in veA	2.20635	0.0871537	Up in veA	0.962974	NA		0.582528	NA
Afu1g12440	Uncharacterized ORF; Has domain(s) with predicted NAD binding, nucleotide binding, oxidoreductase activity, acting on the aldehyde or oxo group of donors, NAD or NADP as acceptor activity			-0.277378	0.182707		-0.483761	0.0459781	Down in veA |fc| < 1	-1.40566	6.76e-08	Down in veA	-0.702735	0.000717686	Down in laeA |fc| < 1	-0.57272	0.0163042	Down in laeA |fc| < 1
Afu1g12450	Uncharacterized ORF; Ortholog of A. nidulans FGSC A4 : AN7942, AN7872, AN5510, AN3420, AN2700, AN9050, AN8973, AN11222, AN10911 and A. fumigatus Af293 : Afu2g00880, Afu2g17800, Afu2g17880, Afu5g14720, Afu7g06590			0.085413	0.680761		-0.232331	0.343235		-0.720269	0.00040573	Down in veA |fc| < 1	0.307913	0.0960692	Up in laeA |fc | < 1	-0.0873852	0.660091
Afu1g12460	Uncharacterized ORF; Has domain(s) with predicted nucleotide binding activity			0.0721369	0.772906		-0.321507	0.244888		-0.0563535	0.829081		-0.265592	0.263569		-0.159213	0.489048
Afu1g12475	Uncharacterized ORF; Ortholog of N. fischeri NRRL 181 : NFIA_013070 and A. fumigatus A1163 : AFUB_011940			0.0403546	0.954702		-0.737198	0.288593		0.64137	0.255245		0.472363	0.441389		0.299744	0.627341
Afu1g12480	Uncharacterized ORF; Ortholog of A. nidulans FGSC A4 : AN1053, A. niger CBS 513.88 : An08g05080, A. oryzae RIB40 : AO090001000238, A. niger ATCC 1015 : 176873-mRNA and Aspergillus wentii : Aspwe1_0040426			-0.321306	0.0874855	Down in 37C |fc| < 1	-0.188395	0.450133		-1.27448	5.77e-08	Down in veA	-0.350261	0.0743288	Down in laeA |fc| < 1	-0.000586009	0.997828
Afu1g12490	veA Verified ORF; Sexual development regulator; role in negative regulation of conidiation; expression activated by AbaA			0.383108	0.00202074	Up in 37C |fc | < 1	-7.78968	1.19e-53	Down in veA	-8.05878	7.76e-50	Down in veA	0.157196	0.252165		-0.322108	0.00161461	Down in laeA |fc| < 1
Afu1g12500	Uncharacterized ORF; Ortholog of A. fumigatus A1163 : AFUB_011970			-0.346093	NA		-0.456468	NA		NA	NA		-0.657659	NA		NA	NA
Afu1g12510	Uncharacterized ORF; Has domain(s) with predicted nucleotide binding activity			0.00553365	0.993535		-1.35699	0.0317758	Down in veA	-1.33423	0.0458942	Down in veA	-2.18392	0.00204301	Down in laeA	-1.76079	0.00713951	Down in laeA
Afu1g12520	Uncharacterized ORF; Has domain(s) with predicted nucleoside-triphosphatase activity, nucleotide binding activity			0.579253	0.000429078	Up in 37C |fc | < 1	-0.00120066	0.996773		-0.250538	0.165817		-0.382867	0.0705809	Down in laeA |fc| < 1	-0.808045	4.36e-07	Down in laeA |fc| < 1
Afu1g12530	Uncharacterized ORF; Ortholog(s) have role in asexual sporulation resulting in formation of a cellular spore, fatty acid biosynthetic process			0.311752	0.00149693	Up in 37C |fc | < 1	-0.655545	2.27e-05	Down in veA |fc| < 1	-2.62254	1.06e-89	Down in veA	-0.661401	5.98e-11	Down in laeA |fc| < 1	-0.701257	6.63e-16	Down in laeA |fc| < 1
Afu1g12540	Uncharacterized ORF; Ortholog of A. nidulans FGSC A4 : AN1038, A. niger CBS 513.88 : An08g05190, A. oryzae RIB40 : AO090001000223, A. niger ATCC 1015 : 38291-mRNA and Aspergillus wentii : Aspwe1_0172063			-0.165227	0.278495		0.103787	0.631968		0.0957603	0.566201		0.491784	0.000137416	Up in laeA |fc | < 1	0.604682	2.19e-07	Up in laeA |fc | < 1
Afu1g12550	Uncharacterized ORF; Ortholog(s) have DNA binding activity			-0.00842196	0.960577		1.01798	5.03e-08	Up in veA	0.835166	4.19e-11	Up in veA |fc | < 1	0.584087	2.64e-07	Up in laeA |fc | < 1	0.619185	9.68e-14	Up in laeA |fc | < 1
Afu1g12560	Uncharacterized ORF; Putative endo-1,4-beta-glucanase; repressed by exposure to artemisinin			5.36323	0	Up in 37C	-1.12972	2.69e-05	Down in veA	-5.92445	0	Down in veA	-0.642671	0.00353356	Down in laeA |fc| < 1	-5.55514	0	Down in laeA
Afu1g12570	Uncharacterized ORF; Ortholog(s) have ribosome localization			0.0869697	0.547884		0.24928	0.173648		0.669112	5.97e-08	Up in veA |fc | < 1	-0.567398	4.12e-05	Down in laeA |fc| < 1	-0.234046	0.0475402	Down in laeA |fc| < 1
Afu1g12580	Uncharacterized ORF; Ortholog of A. fumigatus A1163 : AFUB_012050			0.433008	0.0601835	Up in 37C |fc | < 1	0.00597882	0.987465		-0.71368	0.0038377	Down in veA |fc| < 1	1.02487	1.58e-07	Up in laeA	0.722356	4.27e-05	Up in laeA |fc | < 1
Afu1g12590	Uncharacterized ORF; La protein homolog			-0.329166	0.0343891	Down in 37C |fc| < 1	1.70695	5.42e-30	Up in veA	2.45655	2.21e-86	Up in veA	-0.246167	0.110011		0.127086	0.456782
Afu1g12600	chsD Uncharacterized ORF; Putative chitin synthase-like gene with a predicted role in chitin biosynthesis			0.353243	0.353143		0.32373	0.453544		0.495159	0.142805		0.17445	0.713862		0.115274	0.774498
Afu1g12610	hsp88 Uncharacterized ORF; Hsp70 chaperone; conidia-enriched protein; induction in response to hydrogen peroxide Yap1-dependent			0.105612	0.285321		0.599261	4.53e-05	Up in veA |fc | < 1	1.01033	2.64e-28	Up in veA	-0.109295	0.248548		-0.17174	0.0075096	Down in laeA |fc| < 1
Afu1g12620	aflT Uncharacterized ORF; Putative toxin efflux pump; transcript upregulated in response to amphotericin B			-1.32335	3.92e-31	Down in 37C	1.10365	1.05e-13	Up in veA	3.06727	1.94e-171	Up in veA	0.0568759	0.67065		1.11835	2.69e-24	Up in laeA
Afu1g12630	Uncharacterized ORF; Ortholog of A. nidulans FGSC A4 : AN1048, A. niger CBS 513.88 : An08g05380, A. oryzae RIB40 : AO090113000130, A. niger ATCC 1015 : 176015-mRNA and Aspergillus wentii : Aspwe1_0111448			0.431212	0.00719085	Up in 37C |fc | < 1	-0.767251	0.000406755	Down in veA |fc| < 1	-1.69091	1.55e-17	Down in veA	0.121457	0.542535		-0.150262	0.351497
Afu1g12640	Uncharacterized ORF; Ortholog of A. nidulans FGSC A4 : AN1049, A. niger CBS 513.88 : An08g05390, A. oryzae RIB40 : AO090012000714, A. niger ATCC 1015 : 176775-mRNA and Aspergillus wentii : Aspwe1_0501033			-0.161323	0.374449		0.0548186	0.831947		0.402714	0.0218807	Up in veA |fc | < 1	-0.656276	0.000122471	Down in laeA |fc| < 1	-0.427492	0.012718	Down in laeA |fc| < 1
Afu1g12650	kat1 Uncharacterized ORF; Putative 3-ketoacyl-CoA ketothiolase with a predicted role in fatty acid beta oxidation; transcript up-regulated in conidia exposed to neutrophils; induced by exposure to artemisinin			0.205961	0.252521		-0.781921	0.000230835	Down in veA |fc| < 1	-1.08109	4.3e-09	Down in veA	-0.187065	0.35325		-0.143514	0.381739
Afu1g12660	Uncharacterized ORF; Ortholog of A. nidulans FGSC A4 : AN1027, A. niger CBS 513.88 : An08g05410, A. oryzae RIB40 : AO090012000716, A. niger ATCC 1015 : 38274-mRNA and Aspergillus wentii : Aspwe1_0040406			-0.0668614	0.601621		0.428427	0.00764936	Up in veA |fc | < 1	0.562022	7.21e-07	Up in veA |fc | < 1	0.295797	0.00524878	Up in laeA |fc | < 1	0.288978	0.000986501	Up in laeA |fc | < 1
Afu1g12670	Uncharacterized ORF; Has domain(s) with predicted role in mitotic spindle organization in nucleus and DASH complex, mitotic spindle localization			0.344478	0.0103789	Up in 37C |fc | < 1	0.0512026	0.834523		-0.893297	2.49e-09	Down in veA |fc| < 1	-0.119818	0.477372		-0.360745	0.0029542	Down in laeA |fc| < 1
Afu1g12680	Uncharacterized ORF; Ortholog(s) have Rho GTPase activator activity			0.123147	0.427971		0.0815334	0.734663		-0.264664	0.0899141	Down in veA |fc| < 1	0.397949	0.00317463	Up in laeA |fc | < 1	0.409358	0.000154806	Up in laeA |fc | < 1
Afu1g12690	mdr4 Verified ORF; ABC multidrug transporter; induced by voriconazole exposure in vitro and in mice; biofilm growth regulated protein			2.25517	7.88e-17	Up in 37C	0.073817	0.904921		-1.74027	4.76e-09	Down in veA	1.67948	6.01e-07	Up in laeA	-0.96442	0.000118897	Down in laeA |fc| < 1
Afu1g12700	Uncharacterized ORF; Ortholog of A. nidulans FGSC A4 : AN0995, A. oryzae RIB40 : AO090012000643, Aspergillus wentii : Aspwe1_0051357, Aspergillus sydowii : Aspsy1_0083776 and Aspergillus terreus NIH2624 : ATET_00461			0.146322	0.332184		0.0460973	0.848815		-0.118198	0.485831		-0.216072	0.168387		-0.129965	0.344212
Afu1g12710	Uncharacterized ORF; Ortholog of A. fumigatus A1163 : AFUB_012180			-0.127881	NA		0.0685844	NA		0.556119	NA		0.13133	NA		-0.349047	NA
Afu1g12720	Uncharacterized ORF; Ortholog of A. nidulans FGSC A4 : AN0996, A. niger CBS 513.88 : An08g05490, A. oryzae RIB40 : AO090012000642, A. niger ATCC 1015 : 175666-mRNA and Aspergillus wentii : Aspwe1_0500481			0.515461	0.00339746	Up in 37C |fc | < 1	-0.276367	0.3056		-0.510444	0.0067766	Down in veA |fc| < 1	-0.315558	0.157543		-0.852073	6.81e-07	Down in laeA |fc| < 1
Afu1g12730	Uncharacterized ORF; Ortholog(s) have structural constituent of ribosome activity and mitochondrial large ribosomal subunit localization			0.100982	0.619493		0.374412	0.0890364	Up in veA |fc | < 1	1.15879	1.56e-15	Up in veA	-0.135584	0.520944		-0.0838537	0.648026
Afu1g12740	Uncharacterized ORF; Ortholog of N. fischeri NRRL 181 : NFIA_012820 and A. fumigatus A1163 : AFUB_012210			0.0897588	0.769963		-0.553496	0.103145		-1.11753	0.000389658	Down in veA	1.29522	9.21e-11	Up in laeA	1.38128	2.17e-13	Up in laeA
Afu1g12750	Uncharacterized ORF; Ortholog(s) have role in interspecies interaction between organisms			0.384603	0.0547202	Up in 37C |fc | < 1	-0.417975	0.119799		-0.714146	0.0010155	Down in veA |fc| < 1	0.745865	5.04e-05	Up in laeA |fc | < 1	0.159435	0.407228
Afu1g12760	capA Uncharacterized ORF; Adenylate cyclase-associated protein			0.643511	1.03e-06	Up in 37C |fc | < 1	0.0638694	0.786238		0.123076	0.432999		-0.0402701	0.826132		-0.536391	6.09e-06	Down in laeA |fc| < 1
Afu1g12770	Uncharacterized ORF; Ortholog of A. nidulans FGSC A4 : AN1001, A. niger CBS 513.88 : An08g05540, A. oryzae RIB40 : AO090012000633, A. niger ATCC 1015 : 198551-mRNA and Aspergillus wentii : Aspwe1_0027882			-0.68557	2.22e-06	Down in 37C |fc| < 1	0.452016	0.0255361	Up in veA |fc | < 1	0.72892	7.83e-06	Up in veA |fc | < 1	-0.184354	0.243199		0.302233	0.0356775	Up in laeA |fc | < 1
Afu1g12780	Uncharacterized ORF; Ortholog of A. nidulans FGSC A4 : AN1000, A. niger CBS 513.88 : An08g05560, A. niger ATCC 1015 : 38264-mRNA, Aspergillus wentii : Aspwe1_0500525 and Aspergillus sydowii : Aspsy1_0142138			0.0881493	0.677569		0.966794	2.68e-07	Up in veA |fc | < 1	1.10588	3.53e-13	Up in veA	0.136566	0.549768		-0.0459543	0.818532
Afu1g12790	Uncharacterized ORF; Ortholog(s) have role in Golgi to plasma membrane transport, endoplasmic reticulum inheritance, exocyst assembly and cellular bud neck, cellular bud tip, exocyst, incipient cellular bud site, mating projection tip localization			0.301976	0.023945	Up in 37C |fc | < 1	0.601374	0.000634966	Up in veA |fc | < 1	0.165991	0.240696		0.35354	0.00802527	Up in laeA |fc | < 1	0.0229518	0.866769
Afu1g12800	Uncharacterized ORF; Putative NADPH isocitrate dehydrogenase; transcript induced during conidial germination			0.470184	2.41e-06	Up in 37C |fc | < 1	0.144399	0.445513		0.128324	0.265027		-0.0914559	0.458584		-0.584296	1.7e-12	Down in laeA |fc| < 1
Afu1g12810	Uncharacterized ORF; Has domain(s) with predicted role in regulation of transcription, DNA-dependent and H4/H2A histone acetyltransferase complex localization			-0.215086	0.245821		-0.313036	0.18306		-0.332614	0.082236	Down in veA |fc| < 1	-0.0304341	0.88669		0.312128	0.0417197	Up in laeA |fc | < 1
Afu1g12820	Uncharacterized ORF; Ortholog(s) have gamma-tubulin binding activity and spindle pole body localization			-0.242341	0.38772		-0.245151	0.471986		0.176139	0.558466		0.983858	1.55e-06	Up in laeA |fc | < 1	1.42314	3.16e-13	Up in laeA
Afu1g12830	niaD Uncharacterized ORF; Nitrate reductase			-1.03236	4.31e-44	Down in 37C	1.39524	1.03e-27	Up in veA	0.710723	9.27e-16	Up in veA |fc | < 1	-0.0104049	0.916612		-0.590733	3.09e-24	Down in laeA |fc| < 1
Afu1g12840	niiA Uncharacterized ORF; Putative nitrite reductase; nitrogen-regulated gene, used as a conditional promoter; protein induced by heat shock; transcript downregulated in response to voriconazole			-0.595	1.85e-15	Down in 37C |fc| < 1	0.271933	0.0738381	Up in veA |fc | < 1	-1.14999	2.61e-38	Down in veA	0.241322	0.0016706	Up in laeA |fc | < 1	-0.7436	3.81e-49	Down in laeA |fc| < 1
Afu1g12850	crnA Uncharacterized ORF; Putative nitrate transporter; predicted gene pair with AFUA_1G17470			-0.443815	7.36e-07	Down in 37C |fc| < 1	0.212613	0.17608		-1.44462	3.11e-42	Down in veA	0.176458	0.0525189	Up in laeA |fc | < 1	-0.448088	1.12e-11	Down in laeA |fc| < 1
Afu1g12860	Uncharacterized ORF; Has domain(s) with predicted racemase and epimerase activity, acting on carbohydrates and derivatives activity, role in rhamnose metabolic process and cytoplasm localization			-0.328618	0.637443		0.318175	0.651585		-0.516214	0.541795		-0.0756268	0.927569		-0.178588	0.831305
Afu1g12870	Uncharacterized ORF; Ortholog of A. nidulans FGSC A4 : AN1010, A. niger CBS 513.88 : An08g05690, A. oryzae RIB40 : AO090012000621, A. niger ATCC 1015 : 38256-mRNA and Aspergillus wentii : Aspwe1_0027873			0.00240135	0.990907		-0.462416	0.0210754	Down in veA |fc| < 1	-0.736898	2.96e-05	Down in veA |fc| < 1	-0.292118	0.0723222	Down in laeA |fc| < 1	-0.280457	0.076388	Down in laeA |fc| < 1
Afu1g12875	Uncharacterized ORF; Ortholog of A. nidulans FGSC A4 : AN1011, A. niger CBS 513.88 : An08g05700, Aspergillus wentii : Aspwe1_0040391, Aspergillus versicolor : Aspve1_0036626 and Aspergillus sydowii : Aspsy1_0038345			-0.211019	0.31572		-0.240219	0.398868		-0.382262	0.101556		0.0856163	0.708139		0.3214	0.0900226	Up in laeA |fc | < 1
Afu1g12880	Uncharacterized ORF; Has domain(s) with predicted hydrolase activity			-0.347317	0.110315		-0.531158	0.0331695	Down in veA |fc| < 1	-0.694609	0.00599052	Down in veA |fc| < 1	-0.0213504	0.93696		0.0379108	0.880856
Afu1g12890	Uncharacterized ORF; Putative 60S Ribosomal protein L5			0.184132	0.0524498	Up in 37C |fc | < 1	1.04208	4.88e-12	Up in veA	1.1802	1.6e-39	Up in veA	-0.356214	9e-05	Down in laeA |fc| < 1	-0.574142	2.33e-25	Down in laeA |fc| < 1
Afu1g12900	Uncharacterized ORF; Ortholog of A. nidulans FGSC A4 : AN10140, A. niger CBS 513.88 : An08g05760, A. oryzae RIB40 : AO090012000610, A. niger ATCC 1015 : 119224-mRNA and Aspergillus wentii : Aspwe1_0499968			-0.639469	9.82e-06	Down in 37C |fc| < 1	0.589392	0.00354359	Up in veA |fc | < 1	1.64559	4.34e-29	Up in veA	-0.0867061	0.592174		0.785266	2.48e-09	Up in laeA |fc | < 1
Afu1g12910	Uncharacterized ORF; Putative ABC fatty acid transporter; transcript up-regulated in conidia exposed to neutrophils			0.0972897	0.568267		-0.0234139	0.929829		-0.0826681	0.641199		0.199528	0.211559		0.367383	0.00284499	Up in laeA |fc | < 1
Afu1g12920	glpV Uncharacterized ORF; Putative glycogen phosphorylase; transcript up-regulated in conidia exposed to neutrophils			-0.62366	6.9e-10	Down in 37C |fc| < 1	-0.9006	1.46e-09	Down in veA |fc| < 1	-1.45776	5.56e-30	Down in veA	0.567772	3.17e-10	Up in laeA |fc | < 1	0.63456	3.07e-14	Up in laeA |fc | < 1
Afu1g12930	gpaB Verified ORF; G protein alpha subunit; transcript up-regulated in conidia exposed to neutrophils			-0.326641	0.147545		0.703217	0.00196929	Up in veA |fc | < 1	1.10829	1.9e-07	Up in veA	0.136253	0.50146		0.46488	0.0234488	Up in laeA |fc | < 1
Afu1g12940	sakA Verified ORF; Putative mitogen-activated protein kinase (MAPK) with predicted roles in the osmotic and oxidative stress responses; involved in sensing nitrogen in the medium			0.186219	0.0963915	Up in 37C |fc | < 1	0.013409	0.952107		-0.637119	3.27e-08	Down in veA |fc| < 1	0.0677385	0.596377		-0.42879	5.5e-07	Down in laeA |fc| < 1
Afu1g12950	Uncharacterized ORF; Ortholog(s) have role in post-Golgi vesicle-mediated transport and cellular bud tip, cytoplasm localization			0.241931	0.154889		-0.21522	0.425854		0.175183	0.312193		0.700653	1.5e-06	Up in laeA |fc | < 1	0.443931	0.00092751	Up in laeA |fc | < 1
Afu1g12960	Uncharacterized ORF; Has domain(s) with predicted ubiquitin protein ligase binding activity, role in ubiquitin-dependent protein catabolic process and cullin-RING ubiquitin ligase complex localization			0.0338077	0.78812		0.280388	0.114605		0.133499	0.242869		0.0331727	0.792776		0.157649	0.0565411	Up in laeA |fc | < 1
Afu1g12970	Uncharacterized ORF; Has domain(s) with predicted nutrient reservoir activity			-1.62007	0.00104214	Down in 37C	0.3305	0.47577		2.16014	1.91e-05	Up in veA	-4.15571	7.96e-08	Down in laeA	-1.07813	0.21393
Afu1g12980	Uncharacterized ORF; Ortholog of A. nidulans FGSC A4 : AN1021, A. oryzae RIB40 : AO090012000595, A. niger ATCC 1015 : 208023-mRNA, Aspergillus wentii : Aspwe1_0498638 and Aspergillus sydowii : Aspsy1_0053349			-0.637276	0.0209499	Down in 37C |fc| < 1	-0.611437	0.0628888	Down in veA |fc| < 1	-0.352832	0.328226		-0.022907	0.938569		0.474798	0.106817
Afu1g12990	Uncharacterized ORF; Ortholog(s) have role in potassium ion transport, proton transport and integral to mitochondrial inner membrane localization			-0.228697	0.341845		-1.21264	5.97e-06	Down in veA	-1.46532	5.5e-07	Down in veA	0.115557	0.645596		0.391445	0.0729115	Up in laeA |fc | < 1
Afu1g13000	Uncharacterized ORF; Ortholog of A. nidulans FGSC A4 : AN10534, AN7218, A. fumigatus Af293 : Afu7g03950, A. niger CBS 513.88 : An13g00410, An06g00970 and A. oryzae RIB40 : AO090023000035, AO090026000819			0.465594	0.338779		1.18499	0.00337261	Up in veA	1.63936	7.19e-07	Up in veA	-0.435285	0.479343		-0.891781	0.0852577	Down in laeA |fc| < 1
Afu1g13010	Uncharacterized ORF; Ortholog(s) have role in mitotic recombination			-0.36153	0.0731534	Down in 37C |fc| < 1	1.08248	8.35e-09	Up in veA	3.08728	3.92e-121	Up in veA	0.140754	0.504072		0.59184	0.000839186	Up in laeA |fc | < 1
Afu1g13020	Uncharacterized ORF; Ortholog(s) have role in response to DNA damage stimulus			0.612565	1.14e-07	Up in 37C |fc | < 1	-0.226767	0.265296		-1.11924	6.09e-17	Down in veA	0.376095	0.00407225	Up in laeA |fc | < 1	-0.123109	0.247349
Afu1g13030	Uncharacterized ORF; Ortholog of A. niger CBS 513.88 : An08g05960, A. oryzae RIB40 : AO090012000587, A. niger ATCC 1015 : 38239-mRNA, Aspergillus wentii : Aspwe1_0172018 and Aspergillus terreus NIH2624 : ATET_00498			-0.439822	0.126673		0.330931	0.268817		0.929798	0.000544367	Up in veA |fc | < 1	-0.159874	0.619078		1.13832	1.64e-06	Up in laeA
Afu1g13040	Uncharacterized ORF; Has domain(s) with predicted protein tyrosine/serine/threonine phosphatase activity and role in protein dephosphorylation			0.834909	0.000164906	Up in 37C |fc | < 1	1.0297	1.84e-05	Up in veA	1.69839	4.87e-26	Up in veA	1.65392	8.56e-18	Up in laeA	1.58587	1.04e-28	Up in laeA
Afu1g13050	Uncharacterized ORF; Has domain(s) with predicted nucleic acid binding, zinc ion binding activity and intracellular localization			-0.112105	0.44128		1.53568	6.44e-25	Up in veA	2.21955	1.23e-89	Up in veA	-0.208923	0.113488		0.43703	3.52e-05	Up in laeA |fc | < 1
Afu1g13060	Uncharacterized ORF; Has domain(s) with predicted ATP binding, DNA binding, helicase activity, nucleoside-triphosphatase activity, nucleotide binding, zinc ion binding activity and role in nuclear-transcribed mRNA catabolic process, nonsense-mediated decay			-0.827648	5.33e-08	Down in 37C |fc| < 1	0.837198	1.09e-05	Up in veA |fc | < 1	2.29436	1e-60	Up in veA	0.461448	0.000866969	Up in laeA |fc | < 1	1.52543	5.25e-42	Up in laeA
Afu1g13070	Uncharacterized ORF; Ortholog(s) have rRNA primary transcript binding, single-stranded telomeric DNA binding, snoRNA binding activity and Mpp10 complex, small-subunit processome localization			0.0157072	0.951704		1.52486	9.27e-17	Up in veA	1.99889	2.88e-43	Up in veA	-0.374017	0.0871147	Down in laeA |fc| < 1	-0.269598	0.185122
Afu1g13080	Uncharacterized ORF; Ortholog of A. niger CBS 513.88 : An08g06070, Aspergillus wentii : Aspwe1_0183289, Aspergillus versicolor : Aspve1_0121048, Aspergillus zonatus : Aspzo1_0022632 and Aspergillus sydowii : Aspsy1_0086398			-0.195839	0.831867		1.68562	0.00766004	Up in veA	0.295656	0.78027		-0.732937	0.504498		0.114598	0.914382
Afu1g13090	Uncharacterized ORF; Ortholog(s) have anthranilate synthase activity, glyceraldehyde-3-phosphate dehydrogenase (NAD+) (phosphorylating) activity, indole-3-glycerol-phosphate synthase activity, phosphoribosylanthranilate isomerase activity			-0.0589791	0.632944		1.45793	3.42e-27	Up in veA	1.63073	3.75e-61	Up in veA	-0.317707	0.00259333	Down in laeA |fc| < 1	0.00585033	0.956303
Afu1g13100	Uncharacterized ORF; Putative essential gene			-0.229665	0.0993719	Down in 37C |fc| < 1	0.279533	0.148463		0.73272	2.76e-07	Up in veA |fc | < 1	0.0229997	0.886095		0.423945	0.000211156	Up in laeA |fc | < 1
Afu1g13110	Uncharacterized ORF; 4-coumarate-CoA ligase			-1.34167	0.000658267	Down in 37C	-1.03901	0.0115277	Down in veA	-2.29241	0.0031945	Down in veA	-1.58952	0.000286531	Down in laeA	-0.652375	0.300267
Afu1g13120	Uncharacterized ORF; Protein of unknown function; transcript induced by voriconazole			-0.139107	0.756282		-0.157132	0.761924		-0.842067	0.0873889	Down in veA |fc| < 1	0.0168044	0.972621		0.116612	0.802796
Afu1g13130	Uncharacterized ORF; Ortholog of A. niger ATCC 1015 : 47481-mRNA, Aspergillus wentii : Aspwe1_0040367, Aspergillus versicolor : Aspve1_0036174, Aspergillus zonatus : Aspzo1_0013035 and Aspergillus terreus NIH2624 : ATET_00508			0.459855	0.00314586	Up in 37C |fc | < 1	0.429632	0.0324085	Up in veA |fc | < 1	0.724268	2.03e-06	Up in veA |fc | < 1	0.270947	0.121505		0.170433	0.241181
Afu1g13140	gpaA Uncharacterized ORF; G protein-coupled receptor alpha subunit			0.122804	0.343827		-0.458193	0.0199098	Down in veA |fc| < 1	-0.364361	0.0125048	Down in veA |fc| < 1	0.48536	1.21e-06	Up in laeA |fc | < 1	0.440014	2.55e-07	Up in laeA |fc | < 1
Afu1g13150	Uncharacterized ORF; Ortholog of A. oryzae RIB40 : AO090012000574 and A. niger ATCC 1015 : 47479-mRNA			0.78911	4.1e-05	Up in 37C |fc | < 1	-0.751827	0.00669505	Down in veA |fc| < 1	-0.509884	0.0142003	Down in veA |fc| < 1	0.0397997	0.890115		-0.503484	0.00725677	Down in laeA |fc| < 1
Afu1g13160	Uncharacterized ORF; Putative geranylgeranyl diphosphate synthase			0.22783	0.0471653	Up in 37C |fc | < 1	0.380912	0.0185308	Up in veA |fc | < 1	0.244483	0.0483715	Up in veA |fc | < 1	0.0743612	0.57968		0.117933	0.228447
Afu1g13170	Uncharacterized ORF; Ortholog of A. nidulans FGSC A4 : AN0655/sepM, A. niger CBS 513.88 : An08g06170, A. oryzae RIB40 : AO090012000572, A. niger ATCC 1015 : 198494-mRNA and Aspergillus wentii : Aspwe1_0133077			0.629789	0.0022318	Up in 37C |fc | < 1	-0.902108	0.00134515	Down in veA |fc| < 1	-2.92062	6.08e-22	Down in veA	0.002834	0.991843		-0.0739973	0.733507
Afu1g13180	Uncharacterized ORF; Ortholog of A. nidulans FGSC A4 : AN0657, A. niger ATCC 1015 : 38222-mRNA, Aspergillus wentii : Aspwe1_0496371, Aspergillus sydowii : Aspsy1_0028378 and Aspergillus terreus NIH2624 : ATET_00517			0.525006	0.0450692	Up in 37C |fc | < 1	-0.1201	0.76344		-0.235433	0.412031		-0.186206	0.594555		-0.464609	0.0796922	Down in laeA |fc| < 1
Afu1g13190	Uncharacterized ORF; Has domain(s) with predicted DNA binding, copper ion binding, sequence-specific DNA binding transcription factor activity, role in regulation of transcription, DNA-dependent and nucleus localization			0.117224	0.483372		0.226968	0.271511		0.0543113	0.76772		-0.134087	0.441389		-0.313947	0.0237594	Down in laeA |fc| < 1
Afu1g13195	Uncharacterized ORF; Ortholog(s) have role in cristae formation and integral to mitochondrial inner membrane, mitochondrial crista junction localization			0.451727	0.00434165	Up in 37C |fc | < 1	-0.433343	0.0792509	Down in veA |fc| < 1	-1.24155	1.38e-13	Down in veA	0.900152	5.86e-10	Up in laeA |fc | < 1	0.1778	0.175554
Afu1g13200	Uncharacterized ORF; Ortholog of A. nidulans FGSC A4 : AN0659, A. niger CBS 513.88 : An08g06230, A. oryzae RIB40 : AO090012001040, A. niger ATCC 1015 : 177287-mRNA and Aspergillus wentii : Aspwe1_0051321			0.144186	0.575722		1.20822	8.11e-08	Up in veA	1.77766	2.8e-25	Up in veA	0.530519	0.011767	Up in laeA |fc | < 1	0.650007	0.000694648	Up in laeA |fc | < 1
Afu1g13210	Uncharacterized ORF; Ortholog(s) have role in allantoin assimilation pathway, allantoin transport			-0.0685366	0.680761		1.42334	5.15e-22	Up in veA	0.857308	8.86e-11	Up in veA |fc | < 1	2.47563	1.4e-160	Up in laeA	1.30546	1.23e-39	Up in laeA
Afu1g13220	Uncharacterized ORF; Ortholog(s) have oxidoreductase activity			0.424525	0.0566171	Up in 37C |fc | < 1	0.544842	0.0299479	Up in veA |fc | < 1	-1.08669	1.47e-05	Down in veA	0.744415	0.000524209	Up in laeA |fc | < 1	-0.0479942	0.847904
Afu1g13230	Uncharacterized ORF; Has domain(s) with predicted RNA binding, RNA-directed DNA polymerase activity and role in RNA-dependent DNA replication			0.29285	0.026989	Up in 37C |fc | < 1	5.51975	0	Up in veA	6.07391	0	Up in veA	0.15816	0.26496		0.776429	1.39e-16	Up in laeA |fc | < 1
Afu1g13240	Uncharacterized ORF; Ortholog(s) have adenine deaminase activity			-0.0406936	0.874636		0.154476	0.587516		0.205259	0.376118		-0.58687	0.0145104	Down in laeA |fc| < 1	-0.502809	0.0248489	Down in laeA |fc| < 1
Afu1g13250	Uncharacterized ORF; Putative phospholipase C; calcium induced			-1.96596	6.76e-14	Down in 37C	0.573101	0.0293969	Up in veA |fc | < 1	2.368	3.11e-19	Up in veA	-2.26435	7.31e-16	Down in laeA	-0.167509	0.69678
Afu1g13260	Uncharacterized ORF; Has domain(s) with predicted structural molecule activity, role in retrograde vesicle-mediated transport, Golgi to ER and COPI vesicle coat localization			0.302194	0.0172538	Up in 37C |fc | < 1	-0.0444717	0.849051		-0.250384	0.100733		1.14469	1.02e-25	Up in laeA	0.910036	3.92e-24	Up in laeA |fc | < 1
Afu1g13270	Uncharacterized ORF; Has domain(s) with predicted hydrolase activity and role in metabolic process			-0.388501	0.290485		-0.0432035	0.930501		0.132614	0.756662		-0.13574	0.745877		0.0837017	0.847708
Afu1g13280	pmi1 Verified ORF; Putative phosphomannose isomerase; contributes to cell wall biosynthesis			0.0857233	0.447027		-0.0479271	0.826809		-0.654018	6.29e-09	Down in veA |fc| < 1	-0.0520226	0.666709		-0.39612	5.96e-07	Down in laeA |fc| < 1
Afu1g13290	Uncharacterized ORF; Ortholog of A. nidulans FGSC A4 : AN0668, A. niger CBS 513.88 : An08g06360, A. oryzae RIB40 : AO090012000553, A. niger ATCC 1015 : 175871-mRNA and Aspergillus wentii : Aspwe1_0040337			0.0147833	0.945126		0.150296	0.518031		0.00843709	0.969448		0.0398237	0.846913		0.14117	0.395147
Afu1g13300	Uncharacterized ORF; Ortholog(s) have cyclohydrolase activity, role in riboflavin biosynthetic process and cytoplasm, nucleus localization			-0.306067	0.0264964	Down in 37C |fc| < 1	0.605271	0.000309982	Up in veA |fc | < 1	0.773722	7.6e-09	Up in veA |fc | < 1	0.102386	0.496973		0.482893	3.83e-05	Up in laeA |fc | < 1
Afu1g13310	Uncharacterized ORF; Has domain(s) with predicted sequence-specific DNA binding, sequence-specific DNA binding transcription factor activity and role in regulation of transcription, DNA-dependent			-0.321842	0.120943		1.54613	4.41e-16	Up in veA	2.00147	7.83e-31	Up in veA	-0.308634	0.114627		0.250685	0.218296
Afu1g13320	Uncharacterized ORF; Has domain(s) with predicted coenzyme binding, nucleotide binding, oxidoreductase activity, oxidoreductase activity, acting on the CH-OH group of donors, NAD or NADP as acceptor, phosphogluconate dehydrogenase (decarboxylating) activity			0.402431	0.125864		0.0762482	0.838306		0.205687	0.44008		-0.185177	0.565317		-0.594813	0.0227975	Down in laeA |fc| < 1
Afu1g13330	Uncharacterized ORF; Ortholog(s) have ATP binding, ATPase activity and role in ATP catabolic process, Arp2/3 complex-mediated actin nucleation, CVT pathway, ascospore wall assembly, establishment of mitochondrion localization, mitochondrion inheritance			0.524482	5.02e-08	Up in 37C |fc | < 1	0.0278213	0.895888		-0.906867	2.14e-16	Down in veA |fc| < 1	0.389392	9.54e-05	Up in laeA |fc | < 1	-0.171981	0.031277	Down in laeA |fc| < 1
Afu1g13340	Uncharacterized ORF; Has domain(s) with predicted membrane localization			0.402798	0.0170286	Up in 37C |fc | < 1	0.0956165	0.723614		0.0311886	0.86851		-0.098458	0.653712		-0.109073	0.491906
Afu1g13350	Uncharacterized ORF; Putative transporter protein			-2.94225	2.08e-81	Down in 37C	-1.98746	6.98e-21	Down in veA	-2.88385	2.99e-11	Down in veA	-5.32602	8.78e-91	Down in laeA	-2.82944	1.5e-12	Down in laeA
Afu1g13360	ssu3 Uncharacterized ORF; Protein with similarity to sulphite efflux pumps			0.000470596	0.998949		-0.935162	0.0141566	Down in veA |fc| < 1	-1.59636	7.84e-05	Down in veA	0.302043	0.36706		0.587251	0.0372371	Up in laeA |fc | < 1
Afu1g13370	Uncharacterized ORF; Putative aldo-keto reductase; transcript up-regulated in conidia exposed to neutrophils			-0.0253422	0.917462		-0.525843	0.0304701	Down in veA |fc| < 1	-0.074277	0.754638		-0.233329	0.29741		-0.34313	0.0952814	Down in laeA |fc| < 1
Afu1g13380	Uncharacterized ORF; Has domain(s) with predicted racemase activity, acting on amino acids and derivatives activity and role in nitrogen compound metabolic process			1.21061	4.54e-17	Up in 37C	-0.801051	0.000854826	Down in veA |fc| < 1	-1.91902	1.71e-27	Down in veA	1.04524	5.31e-11	Up in laeA	0.0459607	0.753717
Afu1g13390	Uncharacterized ORF; Ortholog(s) have structural constituent of cytoskeleton activity and role in cytoplasmic microtubule organization, microtubule nucleation by spindle pole body, mitotic anaphase A, mitotic cell cycle checkpoint			0.0959916	0.548874		-0.890798	1.59e-06	Down in veA |fc| < 1	-1.16561	2.39e-12	Down in veA	0.381616	0.00475873	Up in laeA |fc | < 1	0.262514	0.0345112	Up in laeA |fc | < 1
Afu1g13400	Uncharacterized ORF; Has domain(s) with predicted zinc ion binding activity			-0.206067	0.200772		-0.996659	2.2e-07	Down in veA |fc| < 1	-1.52437	2.95e-15	Down in veA	-0.718957	7.64e-06	Down in laeA |fc| < 1	-1.06912	1.22e-11	Down in laeA
Afu1g13410	Uncharacterized ORF; Ortholog of N. fischeri NRRL 181 : NFIA_012090, A. clavatus NRRL 1 : ACLA_022010 and A. fumigatus A1163 : AFUB_012900			0.625024	0.231436		-0.879713	0.216213		-0.190046	0.740918		-0.0517539	0.945203		-0.682098	0.230791
Afu1g13420	Uncharacterized ORF; Ortholog(s) have peptidyl-prolyl cis-trans isomerase activity, protein phosphatase type 2A regulator activity, role in mitotic spindle organization in nucleus, response to osmotic stress and protein phosphatase type 2A complex localization			-0.138147	0.248886		0.0367222	0.864018		-0.0480034	0.76795		-0.204188	0.0882414	Down in laeA |fc| < 1	-0.254848	0.0100724	Down in laeA |fc| < 1
Afu1g13430	Uncharacterized ORF; Ortholog of A. nidulans FGSC A4 : AN1574, AN0682, A. fumigatus Af293 : Afu8g05950, A. niger CBS 513.88 : An09g02840, A. oryzae RIB40 : AO090012000536 and A. niger ATCC 1015 : 127635-mRNA, 54389-mRNA			0.159932	0.276965		-0.622146	0.00125455	Down in veA |fc| < 1	-1.15015	3.39e-13	Down in veA	-0.00360107	0.983519		-0.283436	0.0237394	Down in laeA |fc| < 1
Afu1g13440	Uncharacterized ORF; Has domain(s) with predicted copper ion binding, primary amine oxidase activity, quinone binding activity and role in amine metabolic process, oxidation-reduction process			0.360244	0.363558		-0.335611	0.500956		-0.487715	0.273918		-0.161874	0.759956		-0.115931	0.784288
Afu1g13450	Uncharacterized ORF; Ortholog of A. nidulans FGSC A4 : AN0684, A. niger CBS 513.88 : An08g06520, A. oryzae RIB40 : AO090012000535, A. niger ATCC 1015 : 207962-mRNA and Aspergillus wentii : Aspwe1_0171971			0.348032	0.0252884	Up in 37C |fc | < 1	0.464517	0.0210547	Up in veA |fc | < 1	0.504882	0.00126389	Up in veA |fc | < 1	-0.0408651	0.830312		-0.100096	0.45269
Afu1g13460	Uncharacterized ORF; Ortholog(s) have cytoplasm localization			-0.541644	0.0275308	Down in 37C |fc| < 1	0.499104	0.0461511	Up in veA |fc | < 1	0.866267	0.000413537	Up in veA |fc | < 1	0.437914	0.048546	Up in laeA |fc | < 1	0.871393	0.000119793	Up in laeA |fc | < 1
Afu1g13470	Uncharacterized ORF; Ortholog(s) have role in inner mitochondrial membrane organization, mitochondrion inheritance, mitochondrion morphogenesis, negative regulation of proteolysis, protein folding, replicative cell aging			0.0272426	0.852807		-0.070826	0.738046		0.674386	6.99e-09	Up in veA |fc | < 1	0.0151476	0.921331		0.0205459	0.871373
Afu1g13480	Uncharacterized ORF; Ortholog(s) have ubiquinol-cytochrome-c reductase activity, role in aerobic respiration, mitochondrial electron transport, ubiquinol to cytochrome c and mitochondrial respiratory chain complex III localization			0.481745	7.71e-05	Up in 37C |fc | < 1	-0.216233	0.299		-0.445578	0.000120172	Down in veA |fc| < 1	0.809865	5.96e-12	Up in laeA |fc | < 1	0.211253	0.0105133	Up in laeA |fc | < 1
Afu1g13490	Uncharacterized ORF; Putative spermidine synthase; protein induced by hydrogen peroxide			0.614728	8.22e-16	Up in 37C |fc | < 1	-0.0121649	0.95527		-0.341695	0.000495187	Down in veA |fc| < 1	-0.0690202	0.466136		-0.924599	3.21e-72	Down in laeA |fc| < 1
Afu1g13500	tktA Verified ORF; Putative transketolase; protein abundant in conidia; protein induced by heat shock and by hydrogen peroxide; reacts with rabbit immunosera exposed to A. fumigatus conidia			0.356043	1.59e-05	Up in 37C |fc | < 1	-0.0381013	0.837022		-0.852602	6.49e-20	Down in veA |fc| < 1	0.107833	0.241672		-0.787741	9.53e-52	Down in laeA |fc| < 1
Afu1g13510	facB Uncharacterized ORF; Putative C6 transcription factor with a predicted role in acetate metabolism; transcript up-regulated in conidia exposed to neutrophils			-0.189404	0.254867		0.416364	0.0364869	Up in veA |fc | < 1	0.910588	3.87e-11	Up in veA |fc | < 1	0.266461	0.0837664	Up in laeA |fc | < 1	0.488932	1.8e-05	Up in laeA |fc | < 1
Afu1g13520	Uncharacterized ORF; SET domain protein; transcript up-regulated in conidia exposed to neutrophils			-0.771651	1.08e-06	Down in 37C |fc| < 1	-0.177842	0.435738		-0.625245	0.00447303	Down in veA |fc| < 1	0.287634	0.0678823	Up in laeA |fc | < 1	1.29221	3.09e-21	Up in laeA
Afu1g13530	Uncharacterized ORF; Ortholog of A. nidulans FGSC A4 : AN0691, A. niger CBS 513.88 : An08g06600, A. oryzae RIB40 : AO090012000522, Aspergillus wentii : Aspwe1_0027806 and Aspergillus versicolor : Aspve1_0036230			-2.86427	2.42e-15	Down in 37C	-1.16396	0.000265067	Down in veA	0.316461	0.675768		-4.05935	5.9e-17	Down in laeA	-0.527543	0.519936
Afu1g13540	Uncharacterized ORF; Ortholog(s) have cytoplasm localization			-0.422079	0.0104959	Down in 37C |fc| < 1	0.347105	0.0828609	Up in veA |fc | < 1	0.81538	5.17e-07	Up in veA |fc | < 1	0.719843	2.64e-07	Up in laeA |fc | < 1	1.06317	4.95e-15	Up in laeA
Afu1g13550	Verified ORF; Protein of unknown function identified by mass spectrometry			-2.69103	1.13e-51	Down in 37C	-0.755173	3.6e-05	Down in veA |fc| < 1	1.31558	2.23e-07	Up in veA	-4.87456	8.26e-70	Down in laeA	-2.33418	1.36e-08	Down in laeA
Afu1g13560	Verified ORF; Protein of unknown function identified by mass spectrometry			-2.14488	8.8e-28	Down in 37C	-1.39915	9.37e-11	Down in veA	-0.391714	0.311284		-3.80273	2.61e-44	Down in laeA	-1.36851	0.000299351	Down in laeA
Afu1g13570	Uncharacterized ORF; Ortholog of A. fumigatus A1163 : AFUB_013060			-0.123003	0.453435		0.971313	2.6e-08	Up in veA |fc | < 1	1.57247	1.92e-36	Up in veA	-0.181287	0.265913		0.0779979	0.61794
Afu1g13580	Uncharacterized ORF; Ortholog(s) have kinetochore, nuclear pore, nucleoplasm localization			-0.104241	0.606476		-0.302022	0.199717		-0.0138023	0.952069		0.587799	0.000217157	Up in laeA |fc | < 1	0.92763	1.93e-11	Up in laeA |fc | < 1
Afu1g13590	Uncharacterized ORF; Ortholog(s) have role in actin cortical patch assembly, septin cytoskeleton organization and cellular bud neck, cellular bud tip, mating projection base, mating projection tip localization			0.0265882	0.87233		-0.446322	0.013139	Down in veA |fc| < 1	-0.651326	1.8e-05	Down in veA |fc| < 1	0.225426	0.0850742	Up in laeA |fc | < 1	0.281959	0.0156401	Up in laeA |fc | < 1
Afu1g13600	Uncharacterized ORF; Has domain(s) with predicted ATP binding, protein kinase activity, protein tyrosine kinase activity, transferase activity, transferring phosphorus-containing groups activity and role in protein phosphorylation			-0.222335	0.431285		0.244663	0.43988		0.510626	0.0590741	Up in veA |fc | < 1	0.922283	9.83e-06	Up in laeA |fc | < 1	1.07108	3.74e-07	Up in laeA
Afu1g13610	Uncharacterized ORF; Ortholog of A. nidulans FGSC A4 : AN0698, AN9272, A. fumigatus Af293 : Afu4g09370, A. niger CBS 513.88 : An08g06690, An07g08670 and A. oryzae RIB40 : AO090012000513			0.60811	1.97e-05	Up in 37C |fc | < 1	-1.3161	1.37e-10	Down in veA	-1.9525	2.2e-35	Down in veA	0.816363	3.26e-09	Up in laeA |fc | < 1	0.273585	0.00844388	Up in laeA |fc | < 1
Afu1g13620	optA Uncharacterized ORF; Putative oligopeptide transporter; 14 transmembrane domains			0.23835	0.14328		0.851811	2.96e-06	Up in veA |fc | < 1	0.529849	0.000226202	Up in veA |fc | < 1	-0.0720183	0.708823		-0.219215	0.119615
Afu1g13630	Uncharacterized ORF; Has domain(s) with predicted NAD binding, cofactor binding, nucleotide binding, oxidoreductase activity, acting on the CH-OH group of donors, NAD or NADP as acceptor activity and role in oxidation-reduction process			0.431985	0.0585113	Up in 37C |fc | < 1	0.178138	0.567866		0.51141	0.0140768	Up in veA |fc | < 1	0.901824	1.03e-05	Up in laeA |fc | < 1	-0.0844518	0.726757
Afu1g13640	Uncharacterized ORF; Ortholog of A. fumigatus A1163 : AFUB_013130			-0.19425	NA		-0.0438269	NA		1.31063	0.30248		0.274343	0.851699		0.753943	0.53852
Afu1g13650	Uncharacterized ORF; Ortholog of A. fumigatus A1163 : AFUB_013140			0.240049	NA		-0.618854	0.602534		0.24148	0.845771		0.171502	0.902761		-0.92091	0.441759
Afu1g13660	Uncharacterized ORF; Has domain(s) with predicted oxidoreductase activity and role in metabolic process			-1.49651	1.58e-12	Down in 37C	-1.94473	6.68e-15	Down in veA	2.42792	1.06e-35	Up in veA	-4.19067	4.73e-34	Down in laeA	-3.4017	5.64e-13	Down in laeA
Afu1g13670	Uncharacterized ORF; Protein of unkwown function; abundant in conidia			-3.25003	1.98e-208	Down in 37C	-2.07998	1.93e-27	Down in veA	-0.383069	0.0602965	Down in veA |fc| < 1	-6.82616	9.27e-204	Down in laeA	-3.97364	4.49e-42	Down in laeA
Afu1g13680	Uncharacterized ORF; Ortholog of A. nidulans FGSC A4 : AN10113, A. oryzae RIB40 : AO090012000509, Aspergillus wentii : Aspwe1_0027787, Aspergillus versicolor : Aspve1_0023836 and Aspergillus sydowii : Aspsy1_0669376			-1.93188	9.26e-22	Down in 37C	-1.84689	2.04e-16	Down in veA	-1.92954	5.35e-06	Down in veA	-5.67059	1.2e-38	Down in laeA	-3.67551	8.04e-13	Down in laeA
Afu1g13690	Uncharacterized ORF; Ortholog(s) have role in early endosome to late endosome transport, regulation of protein complex assembly, vacuolar acidification and RAVE complex, extrinsic to membrane localization			0.12479	0.492823		-0.268769	0.248525		-0.246174	0.171037		0.213318	0.217567		0.300917	0.0334701	Up in laeA |fc | < 1
Afu1g13700	Uncharacterized ORF; Ortholog of A. nidulans FGSC A4 : AN0704, A. niger CBS 513.88 : An08g06760, A. oryzae RIB40 : AO090012000507, A. niger ATCC 1015 : 47444-mRNA and Aspergillus wentii : Aspwe1_0027785			-0.623078	0.00116394	Down in 37C |fc| < 1	0.185853	0.440284		1.26012	9.92e-12	Up in veA	-0.0356736	0.876109		0.84338	3.81e-06	Up in laeA |fc | < 1
Afu1g13710	Uncharacterized ORF; Isoleucyl-tRNA synthetase, cytoplasmic			0.332056	0.000279509	Up in 37C |fc | < 1	2.02543	2.95e-54	Up in veA	1.72719	5.8e-82	Up in veA	0.787791	1.03e-20	Up in laeA |fc | < 1	0.732242	8.5e-36	Up in laeA |fc | < 1
Afu1g13720	Uncharacterized ORF; Ortholog(s) have role in ER to Golgi vesicle-mediated transport, Golgi vesicle docking, SNARE complex assembly and ER to Golgi transport vesicle membrane, Golgi membrane localization			-0.0804769	0.572573		-0.0890915	0.669614		-0.140938	0.330584		0.244934	0.0523229	Up in laeA |fc | < 1	0.182711	0.100566
Afu1g13730	Uncharacterized ORF; Ortholog(s) have 5'-3' exoribonuclease activity and role in nuclear mRNA surveillance, rRNA processing, termination of RNA polymerase II transcription, exosome-dependent, termination of RNA polymerase II transcription, poly(A)-coupled			-0.356258	0.0139794	Down in 37C |fc| < 1	0.325211	0.0751311	Up in veA |fc | < 1	0.780744	3.79e-08	Up in veA |fc | < 1	-0.223503	0.121296		0.236912	0.106586
Afu1g13740	Uncharacterized ORF; Predicted pentafunctional polypeptide; predicted essential gene			-0.147831	0.253023		1.34014	2.81e-18	Up in veA	1.78898	4.21e-69	Up in veA	0.0709327	0.602915		0.381033	2.61e-05	Up in laeA |fc | < 1
Afu1g13750	Uncharacterized ORF; C2H2 transcription factor; calcium induced			-2.14122	2.36e-51	Down in 37C	0.323696	0.578358		2.50746	9.39e-11	Up in veA	-0.857942	3.65e-11	Down in laeA |fc| < 1	0.736766	4.75e-06	Up in laeA |fc | < 1
Afu1g13760	Uncharacterized ORF; Ortholog of A. nidulans FGSC A4 : AN3530, AN2658, A. fumigatus Af293 : Afu4g00490, Afu4g14350, A. niger CBS 513.88 : An09g01580, A. oryzae RIB40 : AO090166000071 and A. niger ATCC 1015 : 188861-mRNA			-0.514373	0.0019267	Down in 37C |fc| < 1	0.802584	6.29e-06	Up in veA |fc | < 1	1.50536	2.67e-21	Up in veA	1.58708	1.32e-40	Up in laeA	2.62877	1.37e-143	Up in laeA
Afu1g13770	Uncharacterized ORF; Predicted DDE1 transposon-related ORF			-0.0479244	0.856738		0.0544999	0.8687		0.19737	0.420457		1.43553	1.62e-19	Up in laeA	1.53935	8.5e-23	Up in laeA
Afu1g13780	Uncharacterized ORF; Has domain(s) with predicted DNA binding, protein heterodimerization activity, role in DNA-dependent transcription, initiation, nucleosome assembly and nucleosome, nucleus localization			-0.0758713	0.549416		-1.17228	7.12e-13	Down in veA	-1.9583	8.69e-63	Down in veA	0.122566	0.301567		0.362813	2.09e-07	Up in laeA |fc | < 1
Afu1g13790	hhtA Uncharacterized ORF; Histone H3			0.339323	8.21e-05	Up in 37C |fc | < 1	0.00370884	0.985615		-0.509614	6.16e-09	Down in veA |fc| < 1	-0.321133	0.000488902	Down in laeA |fc| < 1	-0.489139	2.22e-20	Down in laeA |fc| < 1
Afu1g13800	Uncharacterized ORF; MFS multidrug transporter			-2.02801	2.25e-21	Down in 37C	-1.96754	1.86e-15	Down in veA	1.03507	0.00048051	Up in veA	-3.04184	3.17e-29	Down in laeA	-1.25009	0.00137321	Down in laeA
Afu1g13810	Uncharacterized ORF; Ortholog of A. fumigatus A1163 : AFUB_013290			-0.183194	NA		-0.243848	NA		NA	NA		-0.358316	NA		0.647855	NA
Afu1g13820	Uncharacterized ORF; Ortholog of Aspergillus glaucus : Aspgl1_0038114, N. fischeri NRRL 181 : NFIA_011700 and A. fumigatus A1163 : AFUB_013300			-1.59143	0.000891411	Down in 37C	-2.08903	7.43e-05	Down in veA	-0.351727	0.682463		-3.56295	1.46e-07	Down in laeA	-0.701723	0.412131
Afu1g13830	Uncharacterized ORF; Ortholog of A. fumigatus A1163 : AFUB_013310			0.0569875	0.841803		-2.34983	5.66e-13	Down in veA	-6.22773	1.75e-16	Down in veA	-0.693088	0.0124091	Down in laeA |fc| < 1	-1.52624	5.49e-08	Down in laeA
Afu1g13840	Uncharacterized ORF; Has domain(s) with predicted integral to membrane localization			0.511856	0.0109808	Up in 37C |fc | < 1	1.54288	6.87e-16	Up in veA	1.36092	5.53e-18	Up in veA	-0.198324	0.447427		-0.335564	0.086126	Down in laeA |fc| < 1
Afu1g13850	Uncharacterized ORF; Ortholog(s) have single-stranded DNA specific 5'-3' exodeoxyribonuclease activity, role in mitochondrial genome maintenance and mitochondrion localization			0.537701	0.000652269	Up in 37C |fc | < 1	0.408702	0.0609741	Up in veA |fc | < 1	0.293391	0.0706468	Up in veA |fc | < 1	-0.350189	0.0758836	Down in laeA |fc| < 1	-0.733936	2.03e-06	Down in laeA |fc| < 1
Afu1g13860	Uncharacterized ORF; Ortholog of A. nidulans FGSC A4 : AN4122, AN2881, AN10123, AN0867, A. fumigatus Af293 : Afu1g15180, Afu3g11650 and A. niger CBS 513.88 : An08g07010, An02g07440, An01g13480			0.271629	0.311786		0.119935	0.730466		-0.42382	0.122261		0.183913	0.534748		-0.199464	0.449814
Afu1g13870	Uncharacterized ORF; Has domain(s) with predicted transferase activity, transferring glycosyl groups activity, role in GPI anchor biosynthetic process and intrinsic to endoplasmic reticulum membrane localization			-0.140728	0.587187		-0.149355	0.641522		-0.267632	0.325499		0.466145	0.0291934	Up in laeA |fc | < 1	0.456939	0.0338503	Up in laeA |fc | < 1
Afu1g13880	Uncharacterized ORF; Has domain(s) with predicted snoRNA binding activity and role in ribosome biogenesis, snRNA pseudouridine synthesis			-0.267945	0.200551		1.51457	8.89e-17	Up in veA	1.91579	2.5e-36	Up in veA	-0.343903	0.10634		-0.0610453	0.796587
Afu1g13890	Uncharacterized ORF; Ortholog of A. nidulans FGSC A4 : AN0727, A. niger CBS 513.88 : An08g07040, A. oryzae RIB40 : AO090012000487, A. niger ATCC 1015 : 55744-mRNA and Aspergillus wentii : Aspwe1_0491237			-0.310441	0.0931122	Down in 37C |fc| < 1	0.773294	3.2e-05	Up in veA |fc | < 1	1.29923	6.81e-18	Up in veA	0.310496	0.0738072	Up in laeA |fc | < 1	0.804512	3.48e-08	Up in laeA |fc | < 1
Afu1g13900	Uncharacterized ORF; Has domain(s) with predicted DNA binding, DNA-directed RNA polymerase activity, zinc ion binding activity, role in transcription, DNA-dependent and nucleus localization			-0.193859	0.314998		1.44284	4.98e-17	Up in veA	2.38527	1.47e-60	Up in veA	0.31425	0.0658124	Up in laeA |fc | < 1	0.597668	0.000130785	Up in laeA |fc | < 1
Afu1g13910	Uncharacterized ORF; Ortholog(s) have ATP-dependent 5'-3' DNA helicase activity, damaged DNA binding activity			-0.631607	2.2e-05	Down in 37C |fc| < 1	1.59703	1.92e-26	Up in veA	2.45048	1.4e-83	Up in veA	0.345315	0.0118767	Up in laeA |fc | < 1	1.242	8.91e-24	Up in laeA
Afu1g13920	Uncharacterized ORF; Ortholog(s) have ribosome binding, ubiquitin-protein ligase activity, role in chromatin modification, chromatin silencing at telomere, protein ubiquitination, ubiquitin-dependent protein catabolic process and nucleus, ribosome localization			-0.265404	0.0438625	Down in 37C |fc| < 1	0.479607	0.00413508	Up in veA |fc | < 1	1.30362	2.81e-28	Up in veA	0.715083	2.92e-10	Up in laeA |fc | < 1	0.856349	3.98e-18	Up in laeA |fc | < 1
Afu1g13930	Uncharacterized ORF; Has domain(s) with predicted methyltransferase activity and role in methylation			0.245726	0.0799005	Up in 37C |fc | < 1	-0.405043	0.0344369	Down in veA |fc| < 1	-0.664352	7.88e-06	Down in veA |fc| < 1	0.190981	0.16557		-0.238122	0.0530438	Down in laeA |fc| < 1
Afu1g13940	sun2 Uncharacterized ORF; Predicted adhesin-like protein; novel beta-1,3-glucan modifying enzyme involved in fungal morphogenesis			0.179247	0.310449		-2.13753	1.94e-19	Down in veA	-1.95365	5.48e-22	Down in veA	1.02764	5.02e-14	Up in laeA	0.878703	9.39e-14	Up in laeA |fc | < 1
Afu1g13950	Uncharacterized ORF; Has domain(s) with predicted nucleotide binding, oxidoreductase activity and role in metabolic process			0.107869	0.82714		-0.175702	0.755888		-1.22093	0.021327	Down in veA	0.0649914	0.906104		-0.232292	0.639634
Afu1g13960	Uncharacterized ORF; Ortholog(s) have role in late endosome to vacuole transport via multivesicular body sorting pathway and endosome localization			0.404007	0.00888978	Up in 37C |fc | < 1	0.759573	4.58e-05	Up in veA |fc | < 1	0.314308	0.0581081	Up in veA |fc | < 1	0.33847	0.0494532	Up in laeA |fc | < 1	0.237017	0.101128
Afu1g13970	Uncharacterized ORF; Putative major facilitator superfamily (MFS) transporter			0.103514	0.576625		-0.178047	0.483269		-0.469488	0.00469196	Down in veA |fc| < 1	0.216867	0.184137		0.102014	0.493526
Afu1g13980	Uncharacterized ORF; Ortholog of A. nidulans FGSC A4 : AN5465, AN2186, AN10116, A. fumigatus Af293 : Afu5g02460 and A. niger CBS 513.88 : An08g07120, An02g10330, An12g09760, An07g05030, An05g02480, An12g10180			-0.481656	0.0176932	Down in 37C |fc| < 1	-0.305176	0.288096		-1.11789	3.3e-05	Down in veA	0.460548	0.0111739	Up in laeA |fc | < 1	0.603014	0.00148644	Up in laeA |fc | < 1
Afu1g13990	Uncharacterized ORF; Protein of unknown function; SrbA-regulated during hypoxia			1.85784	1.59e-27	Up in 37C	-0.00942871	0.980445		-4.04687	2.52e-48	Down in veA	2.33698	4.94e-44	Up in laeA	0.175867	0.224151
Afu1g14000	Uncharacterized ORF; Ortholog of A. fumigatus A1163 : AFUB_013490			-0.100381	NA		-0.653381	0.566546		-1.2169	0.362313		-0.99236	0.453075		-0.362862	0.766573
Afu1g14010	Uncharacterized ORF; Ortholog(s) have AP-2 adaptor complex localization			0.274679	0.124844		-0.129954	0.641364		-1.15098	3.65e-10	Down in veA	0.885615	9.54e-09	Up in laeA |fc | < 1	0.586301	2.19e-06	Up in laeA |fc | < 1
Afu1g14020	Uncharacterized ORF; Ortholog(s) have diphthine synthase activity, role in peptidyl-diphthamide biosynthetic process from peptidyl-histidine and cytoplasm localization			-0.213729	0.106953		0.45478	0.0094817	Up in veA |fc | < 1	0.785472	2.37e-09	Up in veA |fc | < 1	0.185373	0.157658		0.411331	1.95e-05	Up in laeA |fc | < 1
Afu1g14030	Uncharacterized ORF; Ortholog(s) have transcription cofactor activity and role in histone acetylation, invasive growth in response to glucose limitation, pseudohyphal growth, transcription from RNA polymerase II promoter			0.176868	0.310406		-0.252778	0.266353		-0.00641425	0.975362		0.861913	4.28e-10	Up in laeA |fc | < 1	0.849543	2.41e-12	Up in laeA |fc | < 1
Afu1g14040	Uncharacterized ORF; Has domain(s) with predicted FMN binding, oxidoreductase activity, pyridoxamine-phosphate oxidase activity and role in oxidation-reduction process			-1.65853	4.28e-05	Down in 37C	-1.27233	0.00211708	Down in veA	-0.656348	0.376493		-5.47949	1.11e-10	Down in laeA	-3.6784	7.35e-05	Down in laeA
Afu1g14050	fbpA Uncharacterized ORF; Putative F-box protein; transcript induced by voriconazole			-1.30535	6.57e-05	Down in 37C	2.33767	2.61e-25	Up in veA	2.21314	2.66e-13	Up in veA	-0.471589	0.173213		1.07802	0.00303167	Up in laeA
Afu1g14060	Uncharacterized ORF; Ortholog(s) have role in mRNA splicing, via spliceosome and U4/U6 x U5 tri-snRNP complex localization			-0.380702	0.0407263	Down in 37C |fc| < 1	0.274109	0.218774		0.47895	0.0127286	Up in veA |fc | < 1	-0.214146	0.287202		0.425611	0.0184498	Up in laeA |fc | < 1
Afu1g14070	Uncharacterized ORF; Has domain(s) with predicted intracellular localization			-0.016707	0.933846		-0.369893	0.0782606	Down in veA |fc| < 1	-0.582479	0.000638757	Down in veA |fc| < 1	-0.395849	0.0188472	Down in laeA |fc| < 1	-0.171446	0.262381
Afu1g14080	Uncharacterized ORF; Putative integral membrane protein; transcript up-regulated in conidia exposed to neutrophils			-0.544549	0.0435826	Down in 37C |fc| < 1	-0.229592	0.480324		-1.30103	0.000513536	Down in veA	0.52126	0.0315749	Up in laeA |fc | < 1	1.06651	5.67e-06	Up in laeA
Afu1g14090	Uncharacterized ORF; Has domain(s) with predicted catalytic activity, histidinol-phosphate transaminase activity, pyridoxal phosphate binding activity and role in biosynthetic process, histidine biosynthetic process			0.440692	4.76e-05	Up in 37C |fc | < 1	2.07804	9.49e-52	Up in veA	1.84634	7.04e-78	Up in veA	-0.401865	0.000764976	Down in laeA |fc| < 1	-0.558789	1.57e-09	Down in laeA |fc| < 1
Afu1g14100	Uncharacterized ORF; Ortholog(s) have phosphatidate cytidylyltransferase activity, role in cardiolipin biosynthetic process and extrinsic to mitochondrial inner membrane, mitochondrial matrix localization			-0.0806454	0.690209		0.0846824	0.754209		0.0197008	0.925634		0.109424	0.573678		0.0654928	0.710763
Afu1g14110	Uncharacterized ORF; Has domain(s) with predicted DNA binding, DNA-directed RNA polymerase activity, role in transcription, DNA-dependent and nucleus localization			-0.247037	0.161069		0.689511	9.37e-05	Up in veA |fc | < 1	1.61387	2.2e-30	Up in veA	-0.135578	0.459423		0.153213	0.3846
Afu1g14120	bfr1 Uncharacterized ORF; Putative nuclear segregation protein			0.155118	0.254663		0.381451	0.0317658	Up in veA |fc | < 1	0.889636	2.66e-14	Up in veA |fc | < 1	0.206272	0.117895		-0.0949321	0.432422
Afu1g14130	Uncharacterized ORF; Has domain(s) with predicted hydrolase activity			1.06059	0.00123188	Up in 37C	0.102622	0.849051		-1.9643	9.43e-07	Down in veA	-0.189133	0.715483		-0.435564	0.188172
Afu1g14140	Uncharacterized ORF; Has domain(s) with predicted transferase activity, transferring hexosyl groups activity, role in GPI anchor biosynthetic process and endoplasmic reticulum membrane, integral to membrane localization			-0.479568	0.47562		-0.398387	0.599076		-0.330187	0.709862		-0.148611	0.851699		-0.153913	0.862077
Afu1g14150	Uncharacterized ORF; Ortholog of A. nidulans FGSC A4 : AN0754, A. niger CBS 513.88 : An01g11990, A. oryzae RIB40 : AO090012000447, A. niger ATCC 1015 : 35601-mRNA and Aspergillus wentii : Aspwe1_0040208			0.0784126	0.674528		0.312844	0.127842		0.610085	6.35e-05	Up in veA |fc | < 1	-0.341363	0.0535735	Down in laeA |fc| < 1	-0.307742	0.0513299	Down in laeA |fc| < 1
Afu1g14160	Uncharacterized ORF; Ortholog of A. fumigatus A1163 : AFUB_013700			0.167727	0.825006		0.258218	0.75176		0.473279	0.50201		-1.0561	0.238954		-0.683996	0.394508
Afu1g14170	Uncharacterized ORF; Ortholog(s) have beta-galactosidase activity and role in carbohydrate metabolic process			0.0306148	0.93257		-0.454692	0.198604		-0.624767	0.0638132	Down in veA |fc| < 1	-0.267646	0.443664		-0.509472	0.106193
Afu1g14180	Uncharacterized ORF; Ortholog(s) have tRNA (cytosine-5-)-methyltransferase activity, role in tRNA methylation and nucleus localization			-0.0136187	0.941914		0.403775	0.0262114	Up in veA |fc | < 1	1.04915	2.07e-16	Up in veA	-0.0215861	0.905047		0.138422	0.306552
Afu1g14190	Uncharacterized ORF; Ortholog(s) have extracellular region localization			0.331774	0.617779		2.25774	5.93e-08	Up in veA	0.0328415	0.966842		1.04245	0.0738072	Up in laeA	1.52538	0.000512382	Up in laeA
Afu1g14200	Verified ORF; Putative mitochondrial processing peptidase beta subunit; induced by gliotoxin exposure			0.429301	1.07e-06	Up in 37C |fc | < 1	0.0135466	0.94721		-0.0611802	0.595278		-0.126906	0.234415		-0.807659	9.58e-37	Down in laeA |fc| < 1
Afu1g14210	Uncharacterized ORF; Has domain(s) with predicted catalytic activity, coenzyme binding, nucleotide binding activity and role in cellular metabolic process			0.0920317	0.749596		-0.361372	0.260229		-0.961668	0.00130324	Down in veA |fc| < 1	-0.840147	0.00390075	Down in laeA |fc| < 1	-0.197197	0.486599
Afu1g14220	nopA Verified ORF; Nucleolar protein			-0.00776377	0.96047		1.01885	7.25e-12	Up in veA	1.79647	7.12e-72	Up in veA	-0.341566	0.00550658	Down in laeA |fc| < 1	-0.216732	0.0405886	Down in laeA |fc| < 1
Afu1g14230	Uncharacterized ORF; Ortholog of A. nidulans FGSC A4 : AN2423, AN0736, A. fumigatus Af293 : Afu2g13800, A. niger CBS 513.88 : An01g12240, An02g05360 and A. oryzae RIB40 : AO090026000195			1.45325	6.98e-09	Up in 37C	-2.4562	3.27e-07	Down in veA	-5.43178	2.66e-21	Down in veA	-3.68541	7.98e-10	Down in laeA	-4.65972	1.94e-26	Down in laeA
Afu1g14240	Uncharacterized ORF; Ortholog(s) have role in Golgi vesicle transport and Golgi membrane localization			-0.341889	0.0404398	Down in 37C |fc| < 1	-0.200067	0.380281		0.00980237	0.965841		0.424889	0.00463898	Up in laeA |fc | < 1	0.43997	0.00393414	Up in laeA |fc | < 1
Afu1g14250	Uncharacterized ORF; Ortholog(s) have potassium channel activity, role in cellular potassium ion homeostasis and plasma membrane localization			-0.341272	0.104581		-0.205008	0.442156		-0.242833	0.341802		0.559334	0.00182009	Up in laeA |fc | < 1	0.797262	9.94e-06	Up in laeA |fc | < 1
Afu1g14260	Uncharacterized ORF; Ortholog of A. nidulans FGSC A4 : AN0763/vps3, A. niger CBS 513.88 : An01g12300, A. niger ATCC 1015 : 171532-mRNA, Aspergillus wentii : Aspwe1_0132860 and Aspergillus sydowii : Aspsy1_0144683			-0.281745	0.110103		-0.0846365	0.740826		-0.0204092	0.93112		0.461437	0.00201397	Up in laeA |fc | < 1	0.734195	4.11e-07	Up in laeA |fc | < 1
Afu1g14270	Uncharacterized ORF; Has domain(s) with predicted catalytic activity, catechol 1,2-dioxygenase activity, ferric iron binding, iron ion binding and oxidoreductase activity, <a href="#GOsection">more</a>			-0.22505	0.169238		-0.2852	0.196491		-0.381906	0.0382643	Down in veA |fc| < 1	0.108338	0.532295		0.0814857	0.64432
Afu1g14280	Uncharacterized ORF; Has domain(s) with predicted sequence-specific DNA binding RNA polymerase II transcription factor activity, zinc ion binding activity, role in regulation of transcription, DNA-dependent and nucleus localization			0.297435	0.00915477	Up in 37C |fc | < 1	0.232611	0.184682		-0.0973215	0.468971		-0.503066	3.8e-05	Down in laeA |fc| < 1	-0.422244	2.02e-05	Down in laeA |fc| < 1
Afu1g14290	Uncharacterized ORF; Ortholog of A. fumigatus A1163 : AFUB_013840			-0.130919	0.501258		0.133266	0.5969		-0.193798	0.335155		-0.108092	0.594578		-0.131347	0.471205
Afu1g14300	Uncharacterized ORF; Putative fasciclin domain family protein with a predicted role in cell adhesion; transcript downregulated in response to amphotericin B; induced by exposure to artemisinin			0.339536	0.000201468	Up in 37C |fc | < 1	0.369959	0.0132757	Up in veA |fc | < 1	-1.30547	9.12e-40	Down in veA	-0.622983	1.28e-09	Down in laeA |fc| < 1	-1.23248	1.75e-76	Down in laeA
Afu1g14310	Uncharacterized ORF; Ortholog(s) have poly(A)-specific ribonuclease activity, role in mRNA 3'-end processing, postreplication repair and PAN complex localization			-0.169523	0.333807		-0.0903018	0.71681		-0.0540154	0.782609		0.270922	0.105496		0.404061	0.00291765	Up in laeA |fc | < 1
Afu1g14320	Uncharacterized ORF; Ortholog(s) have Dsc E3 ubiquitin ligase complex, cytoplasm localization			0.419549	0.00524772	Up in 37C |fc | < 1	0.029417	0.911618		-0.419034	0.00902697	Down in veA |fc| < 1	0.308865	0.0552554	Up in laeA |fc | < 1	0.00443955	0.977086
Afu1g14330	abcC Verified ORF; Putative ABC transporter; mutation causes increased azole itraconazole, voriconazole and posaconazole sensitivity			-0.0343646	0.840681		1.03639	2.79e-08	Up in veA	-0.00098557	0.99636		0.187525	0.204607		-1.31172	4.6e-31	Down in laeA
Afu1g14340	Uncharacterized ORF; Putative metalloreductase			0.571989	3.63e-06	Up in 37C |fc | < 1	-0.385283	0.0435027	Down in veA |fc| < 1	-0.9263	3.08e-11	Down in veA |fc| < 1	0.163912	0.280661		-0.912479	9.83e-16	Down in laeA |fc| < 1
Afu1g14350	Uncharacterized ORF; Has domain(s) with predicted nucleotide binding, oxidoreductase activity and role in metabolic process			1.46544	3.45e-17	Up in 37C	1.06784	2.3e-06	Up in veA	0.418618	0.00971589	Up in veA |fc | < 1	0.796434	0.000247631	Up in laeA |fc | < 1	-0.139953	0.394269
Afu1g14360	Uncharacterized ORF; Has domain(s) with predicted DNA binding, sequence-specific DNA binding RNA polymerase II transcription factor activity, zinc ion binding activity and role in regulation of transcription, DNA-dependent, transcription, DNA-dependent			-1.49147	2.16e-05	Down in 37C	0.250999	0.50851		1.33603	0.00109446	Up in veA	0.395027	0.205902		1.77961	1.08e-07	Up in laeA
Afu1g14380	Uncharacterized ORF; Has domain(s) with predicted nucleotide binding, oxidoreductase activity and role in metabolic process			0.447734	0.114863		0.196973	0.596766		-0.918352	0.00358244	Down in veA |fc| < 1	0.171042	0.6206		0.023434	0.939567
Afu1g14390	Uncharacterized ORF; Has domain(s) with predicted nucleotide binding, oxidoreductase activity, transferase activity, transferring acyl groups other than amino-acyl groups, zinc ion binding activity and role in oxidation-reduction process			0.866555	8.89e-06	Up in 37C |fc | < 1	-0.089491	0.792901		-0.562305	0.00755607	Down in veA |fc| < 1	-0.382263	0.178912		-0.739748	0.000154593	Down in laeA |fc| < 1
Afu1g14400	Uncharacterized ORF; Has domain(s) with predicted NAD binding, cofactor binding, nucleotide binding, oxidoreductase activity, acting on the CH-OH group of donors, NAD or NADP as acceptor activity and role in oxidation-reduction process			0.495381	0.00367253	Up in 37C |fc | < 1	-0.689484	0.00253961	Down in veA |fc| < 1	-2.3031	1.43e-24	Down in veA	-0.303935	0.140613		-0.555777	0.000703203	Down in laeA |fc| < 1
Afu1g14410	rpl17 Uncharacterized ORF; 60S ribosomal protein L17			0.532486	2.12e-07	Up in 37C |fc | < 1	1.60536	1.77e-21	Up in veA	1.56886	3.34e-61	Up in veA	0.0138415	0.926417		-0.494002	1.07e-14	Down in laeA |fc| < 1
Afu1g14420	Uncharacterized ORF; Has domain(s) with predicted role in intracellular protein transport and intracellular localization			0.753888	1.07e-08	Up in 37C |fc | < 1	1.59496	1.23e-24	Up in veA	1.06182	3.32e-19	Up in veA	0.282238	0.0857255	Up in laeA |fc | < 1	-0.26054	0.0353682	Down in laeA |fc| < 1
Afu1g14430	Uncharacterized ORF; Putative chitin-binding protein; expression induced in biofilm			4.35099	0	Up in 37C	-0.144384	0.641522		-4.6455	2.26e-299	Down in veA	-0.219949	0.359835		-3.52946	0	Down in laeA
Afu1g14440	Uncharacterized ORF; Has domain(s) with predicted cation transmembrane transporter activity, role in cation transport, transmembrane transport and integral to membrane localization			0.602054	0.000217746	Up in 37C |fc | < 1	0.0466088	0.874212		-0.536121	0.00498369	Down in veA |fc| < 1	-0.470806	0.0308239	Down in laeA |fc| < 1	-1.06404	1.82e-10	Down in laeA
Afu1g14450	exgO Uncharacterized ORF; Exo-beta-1,3-glucanase; secreted protein; predicted secretory signal sequence; ortholog of A. nidulans AN0779			0.301985	0.0222333	Up in 37C |fc | < 1	-0.0873422	0.695068		0.35507	0.00687989	Up in veA |fc | < 1	-1.86207	1.84e-30	Down in laeA	-1.93567	3.43e-12	Down in laeA
Afu1g14460	Uncharacterized ORF; Has domain(s) with predicted DNA binding, zinc ion binding activity, role in transcription, DNA-dependent and nucleus localization			-0.66426	0.00448701	Down in 37C |fc| < 1	0.739977	0.000595904	Up in veA |fc | < 1	-0.20851	0.509716		0.103096	0.687961		0.450535	0.0746103	Up in laeA |fc | < 1
Afu1g14480	Uncharacterized ORF; Ortholog of A. fumigatus A1163 : AFUB_014010			-0.905477	0.0746822	Down in 37C |fc| < 1	1.11791	0.00408837	Up in veA	1.87687	2e-05	Up in veA	-0.850266	0.131587		0.87244	0.0967903	Up in laeA |fc | < 1
Afu1g14490	Uncharacterized ORF; Ortholog(s) have 2-aminoadipate transaminase activity and cytoplasm, nucleus localization			-0.377676	0.023194	Down in 37C |fc| < 1	0.585419	0.00128903	Up in veA |fc | < 1	-0.326056	0.105929		-1.12305	2.74e-10	Down in laeA	-0.940994	4.62e-06	Down in laeA |fc| < 1
Afu1g14500	Uncharacterized ORF; Ortholog of A. nidulans FGSC A4 : AN0781, A. oryzae RIB40 : AO090011000360, A. niger ATCC 1015 : 46347-mRNA, Aspergillus wentii : Aspwe1_0112044 and Aspergillus sydowii : Aspsy1_0145580			-0.26281	0.0431143	Down in 37C |fc| < 1	0.23846	0.200678		-0.165651	0.252359		-1.09307	8.54e-17	Down in laeA	-0.543981	3.67e-06	Down in laeA |fc| < 1
Afu1g14510	Uncharacterized ORF; Has domain(s) with predicted metal ion transmembrane transporter activity, role in metal ion transport, transmembrane transport and membrane localization			-0.348747	0.120302		-0.104398	0.725455		-0.0954261	0.72046		-0.009676	0.971537		0.196552	0.390504
Afu1g14520	Uncharacterized ORF; Has domain(s) with predicted oxidoreductase activity and role in oxidation-reduction process			-1.41907	0.0248395	Down in 37C	-1.07578	0.101895		-0.225119	0.840903		-2.77062	0.000655257	Down in laeA	-1.37595	0.190964
Afu1g14530	Uncharacterized ORF; General amidase; induced by growth on BSA as a sole nitrogen source			-0.541861	0.296879		-0.548263	0.334492		-0.748848	0.285402		-0.970745	0.0869307	Down in laeA |fc| < 1	-0.184342	0.786913
Afu1g14540	Uncharacterized ORF; Oxidoreductase, short-chain dehydrogenase/reductase family protein			0.213335	0.0287597	Up in 37C |fc | < 1	-2.40518	9.28e-66	Down in veA	-1.14042	9.2e-35	Down in veA	1.02771	2.33e-30	Up in laeA	-0.263925	9.65e-07	Down in laeA |fc| < 1
Afu1g14550	sod3 Verified ORF; Putative manganese superoxide dismutase; allergen Asp f 6; recognized by IgE from allergic patients; expressed only in hyphae; transcript up-regulated in hyphae exposed to neutrophils and to amphotericin B			0.606785	4.3e-15	Up in 37C |fc | < 1	-0.577061	3.99e-05	Down in veA |fc| < 1	-0.731449	4.55e-16	Down in veA |fc| < 1	0.721792	2.86e-22	Up in laeA |fc | < 1	-0.290929	2.32e-11	Down in laeA |fc| < 1
Afu1g14560	msdS Verified ORF; Putative 1,2-alpha-mannosidase; secreted protein; fibrinogen-binding			-0.0239061	0.851816		-1.43236	4.48e-17	Down in veA	-2.99715	8.76e-90	Down in veA	-0.0757206	0.533521		0.246607	0.00406436	Up in laeA |fc | < 1
Afu1g14570	Uncharacterized ORF; Putative phosphoribosyl-AMP cyclohydrolase; no human homolog			0.764983	3.7e-18	Up in 37C |fc | < 1	0.441906	0.00307113	Up in veA |fc | < 1	0.363007	0.000177639	Up in veA |fc | < 1	-0.305927	0.003168	Down in laeA |fc| < 1	-1.08075	5.04e-49	Down in laeA
Afu1g14580	Uncharacterized ORF; Has domain(s) with predicted role in rRNA processing and small-subunit processome localization			-0.24154	0.321202		0.884305	2.97e-05	Up in veA |fc | < 1	1.66387	1.05e-19	Up in veA	-0.278487	0.267803		-0.0645861	0.816743
Afu1g14590	Uncharacterized ORF; Ortholog of A. nidulans FGSC A4 : AN0795, A. niger CBS 513.88 : An01g12590, Aspergillus wentii : Aspwe1_0027661, Aspergillus versicolor : Aspve1_0121944 and Aspergillus zonatus : Aspzo1_0133485			0.235505	0.408143		-0.149762	0.69234		0.141703	0.61943		-0.0782617	0.820633		-0.373835	0.173935
Afu1g14600	Uncharacterized ORF; Transcription initiation factor IID			0.23646	0.382398		0.388368	0.178121		0.595092	0.00960623	Up in veA |fc | < 1	0.0518274	0.873497		-0.134982	0.62514
Afu1g14610	Uncharacterized ORF; Ortholog of A. nidulans FGSC A4 : AN0802, A. niger CBS 513.88 : An01g12610, A. oryzae RIB40 : AO090003000481, A. niger ATCC 1015 : 46341-mRNA and Aspergillus sydowii : Aspsy1_0141925			-0.190881	0.139504		-0.06452	0.771943		-0.546808	9.41e-05	Down in veA |fc| < 1	0.558236	2.3e-07	Up in laeA |fc | < 1	1.03008	3e-31	Up in laeA
Afu1g14620	Uncharacterized ORF; Ortholog of A. nidulans FGSC A4 : AN0803, A. niger CBS 513.88 : An01g12620, A. oryzae RIB40 : AO090003001568, A. niger ATCC 1015 : 205507-mRNA and Aspergillus wentii : Aspwe1_0027658			-0.352693	0.015264	Down in 37C |fc| < 1	0.458064	0.0224453	Up in veA |fc | < 1	1.00496	4.88e-13	Up in veA	0.295287	0.0335536	Up in laeA |fc | < 1	0.749524	4.01e-11	Up in laeA |fc | < 1
Afu1g14630	Uncharacterized ORF; Ortholog(s) have tRNA guanylyltransferase activity, role in tRNA modification and cytoplasm, nucleus localization			0.049006	0.877344		2.21101	7.6e-30	Up in veA	1.43987	3.76e-12	Up in veA	0.368133	0.166209		0.630873	0.00614415	Up in laeA |fc | < 1
Afu1g14640	Uncharacterized ORF; Ortholog of A. nidulans FGSC A4 : AN0805, A. niger CBS 513.88 : An01g12640, A. oryzae RIB40 : AO090003000485, A. niger ATCC 1015 : 35545-mRNA and Aspergillus wentii : Aspwe1_0487250			-0.264943	0.285962		1.04953	1.61e-06	Up in veA	1.56432	4.48e-16	Up in veA	-0.145793	0.616142		0.33712	0.151891
Afu1g14650	Uncharacterized ORF; Ortholog(s) have nucleus localization			0.157095	0.523113		-0.264215	0.384954		-0.0411174	0.880539		-0.0143638	0.961335		-0.0705965	0.774724
Afu1g14660	laeA Verified ORF; Protein with similarity to protein methyltransferases, involved in regulation of secondary metabolism; expression induced in biofilm			-0.23959	0.26898		-0.148393	0.628418		-0.669538	0.00716137	Down in veA |fc| < 1	-6.47453	8.52e-24	Down in laeA	-6.84732	1.16e-21	Down in laeA
Afu1g14670	Uncharacterized ORF; Ortholog(s) have histone methyltransferase activity (H3-K4 specific) activity, role in chromatin silencing at telomere, histone H3-K4 methylation, telomere maintenance and Set1C/COMPASS complex localization			0.232408	0.135473		0.753232	1.25e-05	Up in veA |fc | < 1	0.674859	1.29e-06	Up in veA |fc | < 1	-0.256829	0.155692		-0.333981	0.0211674	Down in laeA |fc| < 1
Afu1g14680	Uncharacterized ORF; Has domain(s) with predicted DNA binding, DNA-directed RNA polymerase activity, role in transcription from RNA polymerase II promoter, transcription, DNA-dependent and DNA-directed RNA polymerase II, core complex localization			0.00828616	0.965539		0.871571	2.07e-05	Up in veA |fc | < 1	1.60465	3.09e-31	Up in veA	0.180274	0.21894		0.272446	0.00657772	Up in laeA |fc | < 1
Afu1g14690	Uncharacterized ORF; Ortholog(s) have role in cellular protein catabolic process			0.230094	0.0692757	Up in 37C |fc | < 1	0.32192	0.0596681	Up in veA |fc | < 1	0.76307	5.36e-10	Up in veA |fc | < 1	0.626239	9.76e-09	Up in laeA |fc | < 1	-0.00849401	0.946505
Afu1g14695	Uncharacterized ORF; Ortholog of A. niger CBS 513.88 : An01g12730, Aspergillus wentii : Aspwe1_0487034, Aspergillus zonatus : Aspzo1_0026261 and Aspergillus brasiliensis : Aspbr1_0039439			0.0177875	0.949094		-0.210681	0.478136		-0.134523	0.604392		-0.312711	0.204282		-0.357335	0.127261
Afu1g14700	Uncharacterized ORF; Has domain(s) with predicted role in transmembrane transport and integral to membrane localization			0.342644	0.00112257	Up in 37C |fc | < 1	0.275525	0.100619		-0.489361	2.81e-05	Down in veA |fc| < 1	0.952891	1.69e-23	Up in laeA |fc | < 1	0.342246	1.5e-05	Up in laeA |fc | < 1
Afu1g14710	Uncharacterized ORF; Putative beta-glucosidase; transcript induced by exposure to human airway epithelial cells			0.949058	2.98e-20	Up in 37C |fc | < 1	0.319204	0.075794	Up in veA |fc | < 1	-0.232992	0.0465969	Down in veA |fc| < 1	0.637841	4.15e-08	Up in laeA |fc | < 1	-0.378757	1.55e-05	Down in laeA |fc| < 1
Afu1g14720	Uncharacterized ORF; Ortholog of A. nidulans FGSC A4 : AN0813, A. niger CBS 513.88 : An01g12740, A. oryzae RIB40 : AO090003000498, A. niger ATCC 1015 : 35540-mRNA and Aspergillus wentii : Aspwe1_0040103			-0.643798	0.000189045	Down in 37C |fc| < 1	1.02223	2.18e-08	Up in veA	1.93238	2.52e-37	Up in veA	-0.569026	0.00179708	Down in laeA |fc| < 1	0.230395	0.243002
Afu1g14730	Uncharacterized ORF; Ortholog of A. nidulans FGSC A4 : AN1982, AN0814, A. fumigatus Af293 : Afu4g10570, A. niger CBS 513.88 : An04g06100, An01g12750 and A. oryzae RIB40 : AO090003001154, AO090003000500			0.0905672	0.536128		-1.04312	1.37e-09	Down in veA	-1.86269	2.87e-31	Down in veA	-0.17406	0.221234		-0.0357695	0.789048
Afu1g14740	Uncharacterized ORF; Ortholog(s) have TBP-class protein binding, TBP-class protein binding RNA polymerase II transcription factor activity involved in preinitiation complex assembly activity			0.196782	0.210066		0.405706	0.03024	Up in veA |fc | < 1	0.806503	1.26e-08	Up in veA |fc | < 1	-0.146761	0.422375		-0.118452	0.424703
Afu1g14750	Uncharacterized ORF; Ortholog(s) have role in positive regulation of ribosomal protein gene transcription from RNA polymerase II promoter, regulation of cell size and cytoplasm, nucleus localization			-0.934214	0.00108676	Down in 37C |fc| < 1	0.745373	0.0014491	Up in veA |fc | < 1	2.04471	2.99e-36	Up in veA	-0.134336	0.442474		1.00611	1.23e-15	Up in laeA
Afu1g14760	Uncharacterized ORF; Predicted DDE1 transposon-related ORF			-0.734302	0.290041		-0.618195	0.419459		-1.29363	0.221201		-1.0686	0.183882		-0.597313	0.53033
Afu1g14770	Uncharacterized ORF; Ortholog(s) have tRNA dihydrouridine synthase activity, role in tRNA modification and cytoplasm, nucleus localization			-0.431536	0.0102651	Down in 37C |fc| < 1	0.734234	3.28e-05	Up in veA |fc | < 1	1.29024	2.66e-17	Up in veA	-0.053995	0.787862		0.604781	6.65e-05	Up in laeA |fc | < 1
Afu1g14780	Uncharacterized ORF; Ortholog(s) have endoplasmic reticulum localization			0.0238096	0.856207		0.0626763	0.767868		-0.693882	2.52e-09	Down in veA |fc| < 1	0.932695	2.68e-23	Up in laeA |fc | < 1	0.548672	1.43e-13	Up in laeA |fc | < 1
Afu1g14790	Uncharacterized ORF; Ortholog(s) have role in phospholipid transport, protein import into mitochondrial outer membrane and ERMES complex, nucleus, plasma membrane localization			-0.200612	0.168319		0.0786413	0.729545		-0.216992	0.179533		1.30959	3.8e-34	Up in laeA	1.09494	1.06e-27	Up in laeA
Afu1g14800	Uncharacterized ORF; Protein of unknown function; transcript downregulated in response to voriconazole			-0.315493	5.63e-05	Down in 37C |fc| < 1	-0.477405	0.000751824	Down in veA |fc| < 1	-2.77788	1.96e-193	Down in veA	0.920495	8.76e-36	Up in laeA |fc | < 1	0.7468	2.85e-59	Up in laeA |fc | < 1
Afu1g14810	Uncharacterized ORF; Ortholog(s) have role in cell septum assembly, conidium formation and cell cortex, cell septum localization			-0.640034	0.0994661	Down in 37C |fc| < 1	-0.630255	0.244025		0.05478	0.79191		0.334455	0.337293		1.11532	5.39e-19	Up in laeA
Afu1g14820	Uncharacterized ORF; Ortholog of A. fumigatus A1163 : AFUB_014360			-1.43157	0.0456179	Down in 37C	-0.485545	0.578633		0.328879	0.773072		0.713536	0.269274		2.23281	0.000915876	Up in laeA
Afu1g14830	Uncharacterized ORF; Protein of unknown function; calcium induced			-0.221413	0.0622489	Down in 37C |fc| < 1	-0.41504	0.013139	Down in veA |fc| < 1	-0.218398	0.0970206	Down in veA |fc| < 1	-0.172353	0.16415		0.0465724	0.683364
Afu1g14840	Uncharacterized ORF; Has domain(s) with predicted hydrolase activity			0.374971	0.204722		0.563227	0.0646894	Up in veA |fc | < 1	-0.0255611	0.940255		-0.415525	0.254828		-0.55541	0.067584	Down in laeA |fc| < 1
Afu1g14850	Uncharacterized ORF; Putative acyl-coA dehydrogenase with a predicted role in beta oxidation of fatty acids; transcript up-regulated in conidia exposed to neutrophils			-0.240193	0.0995162	Down in 37C |fc| < 1	-0.134338	0.529182		0.181598	0.254712		-0.238628	0.12193		0.419594	0.000763967	Up in laeA |fc | < 1
[truncated: 8,435 more rows]
