# Supplementary material for: Regulation of Secondary Metabolism by the Velvet Complex Is Temperature-Responsive in Aspergillus
Source: G3 (Bethesda). 2016 Sep 30;6(12):4023–33. doi: 10.1534/g3.116.033084 (PMC5144971; doi:10.1534/g3.116.033084)
Supplement: Supplemental Material [file supp_g3.116.033084_FileS2.xlsx]

## Sheet: WT 37 vs 30
GO categories significantly enriched in genes differentially expressed in WT 37C vs WT 30C
GO categories enriched for genes over-expressed in WT at 37C						GO categories enriched for genes under-expressed in WT at 37C
Category	Diff expressed genes in category	Total number of genes in category	Percent of category differentially expressed	Adjusted p-value		Category	Diff expressed genes in category	Total number of genes in category	Percent of category differentially expressed	Adjusted p-value
extracellular region	31	226	0.137168	2.3542e-08		secondary metabolic process	49	186	0.263441	3.5651e-15
carbohydrate metabolic process	44	469	0.0938166	2.6085e-06		oxidoreductase activity	111	865	0.128324	1.4911e-09
oxidoreductase activity	52	865	0.0601156	0.033805		toxin metabolic process	19	64	0.296875	5.9672e-07
cell wall	8	81	0.0987654	0.13374		cell adhesion	7	25	0.28	0.013992
lyase activity	11	148	0.0743243	0.30579		lipase activity	6	26	0.230769	0.081581
hydrolase activity	58	1206	0.0480929	0.45752		lyase activity	17	148	0.114865	0.15257
transporter activity	20	435	0.045977	0.88993		transporter activity	41	435	0.0942529	0.15257
lipase activity	2	26	0.0769231	0.88993		extracellular region	24	226	0.106195	0.23214
peptidase activity	8	160	0.05	0.88993		cell wall	11	81	0.135802	0.23214
cell cycle	7	463	0.0151188	1		signal transducer activity	5	37	0.135135	0.40808
sexual sporulation	3	151	0.0198675	1		transferase activity	68	846	0.0803783	0.40808
cellular respiration	1	59	0.0169492	1		translation	3	407	0.00737101	1
cellular homeostasis	8	139	0.057554	1		transport	71	1106	0.0641953	1
developmental process	11	437	0.0251716	1		signal transduction	7	168	0.0416667	1
RNA metabolic process	4	630	0.00634921	1		conjugation	2	53	0.0377358	1
toxin metabolic process	1	64	0.015625	1		protein catabolic process	3	146	0.0205479	1
cytokinesis	2	102	0.0196078	1		establishment of nucleus localization	1	33	0.030303	1
transport	33	1106	0.0298373	1		protein folding	3	90	0.0333333	1
vesicle-mediated transport	1	202	0.0049505	1		cytoskeleton organization	4	142	0.028169	1
organelle organization	5	667	0.00749625	1		organelle organization	11	667	0.0164918	1
lipid metabolic process	6	321	0.0186916	1		nucleus organization	1	32	0.03125	1
DNA metabolic process	1	311	0.00321543	1		lipid metabolic process	24	321	0.0747664	1
transcription, DNA-dependent	3	288	0.0104167	1		cytokinesis	3	102	0.0294118	1
asexual sporulation	2	184	0.0108696	1		transcription, DNA-dependent	19	288	0.0659722	1
vitamin metabolic process	1	37	0.027027	1		DNA metabolic process	9	311	0.0289389	1
regulation of biological process	22	1238	0.0177706	1		vitamin metabolic process	1	37	0.027027	1
filamentous growth	5	361	0.0138504	1		asexual sporulation	12	184	0.0652174	1
cellular amino acid metabolic process	11	257	0.0428016	1		regulation of biological process	54	1238	0.0436187	1
response to chemical stimulus	13	524	0.0248092	1		filamentous growth	10	361	0.0277008	1
response to stress	15	684	0.0219298	1		carbohydrate metabolic process	33	469	0.0703625	1
translation	1	407	0.002457	1		cellular amino acid metabolic process	15	257	0.0583658	1
protein catabolic process	1	146	0.00684932	1		response to stress	31	684	0.0453216	1
biological_process	402	10070	0.0399206	1		response to chemical stimulus	33	524	0.0629771	1
secondary metabolic process	7	186	0.0376344	1		ribosome biogenesis	1	168	0.00595238	1
pathogenesis	3	122	0.0245902	1		pathogenesis	10	122	0.0819672	1
cellular protein modification process	3	431	0.00696056	1		biological_process	699	10070	0.0694141	1
cellular_component	400	10064	0.0397456	1		sexual sporulation	6	151	0.0397351	1
mitochondrion	13	697	0.0186514	1		cellular protein modification process	10	431	0.0232019	1
endomembrane system	2	257	0.0077821	1		cellular respiration	2	59	0.0338983	1
cytoplasmic membrane-bounded vesicle	1	48	0.0208333	1		cell cycle	15	463	0.0323974	1
chromosome	2	199	0.0100503	1		developmental process	27	437	0.0617849	1
membrane	40	1414	0.0282885	1		RNA metabolic process	25	630	0.0396825	1
plasma membrane	9	314	0.0286624	1		cellular homeostasis	9	139	0.0647482	1
endoplasmic reticulum	7	383	0.0182768	1		mitochondrion	22	697	0.0315638	1
cytoskeleton	1	223	0.0044843	1		cytosol	55	1426	0.0385694	1
site of polarized growth	1	122	0.00819672	1		cellular_component	699	10064	0.0694555	1
vacuole	5	174	0.0287356	1		actin cytoskeleton	1	48	0.0208333	1
peroxisome	1	90	0.0111111	1		Golgi apparatus	6	205	0.0292683	1
microtubule cytoskeleton	1	170	0.00588235	1		endomembrane system	1	257	0.00389105	1
nucleus	17	2091	0.00813008	1		cell cortex	1	104	0.00961538	1
cytosol	9	1426	0.00631136	1		peroxisome	5	90	0.0555556	1
Golgi apparatus	4	205	0.0195122	1		microtubule cytoskeleton	4	170	0.0235294	1
molecular_function	402	10008	0.0401679	1		nucleus	76	2091	0.0363462	1
enzyme regulator activity	1	101	0.00990099	1		cytoskeleton	5	223	0.0224215	1
DNA binding	9	545	0.0165138	1		vacuole	8	174	0.045977	1
transferase activity	25	846	0.0295508	1		site of polarized growth	2	122	0.0163934	1
nucleotidyltransferase activity	1	82	0.0121951	1		membrane	91	1414	0.0643564	1
phosphatase activity	3	76	0.0394737	1		chromosome	4	199	0.0201005	1
protein binding	5	410	0.0121951	1		endoplasmic reticulum	9	383	0.0234987	1
RNA binding	2	445	0.00449438	1		plasma membrane	26	314	0.0828025	1
ligase activity	1	158	0.00632911	1		isomerase activity	4	80	0.05	1
structural molecule activity	1	186	0.00537634	1		structural molecule activity	3	186	0.016129	1
isomerase activity	3	80	0.0375	1		protein binding	8	410	0.0195122	1
						peptidase activity	12	160	0.075	1
						RNA binding	3	445	0.00674157	1
						motor activity	1	20	0.05	1
						protein kinase activity	11	137	0.080292	1
						ligase activity	3	158	0.0189873	1
						helicase activity	5	97	0.0515464	1
						DNA binding	32	545	0.0587156	1
						nucleotidyltransferase activity	1	82	0.0121951	1
						phosphatase activity	3	76	0.0394737	1
						molecular_function	698	10008	0.0697442	1
						enzyme regulator activity	4	101	0.039604	1
						hydrolase activity	75	1206	0.0621891	1

## Sheet: vea 30c
GO categories significantly enriched in genes differentially expressed in ΔveA vs. WT at 30C
GO categories enriched for genes over-expressed in ΔveA						GO categories enriched for genes under-expressed in ΔveA
Category	Diff expressed genes in category	Total number of genes in category	Percent of category differentially expressed	Adjusted p-value		Category	Diff expressed genes in category	Total number of genes in category	Percent of category differentially expressed	Adjusted p-value
ribosome biogenesis	108	168	0.642857	9.8439e-65		oxidoreductase activity	178	865	0.20578	1.1595e-23
nucleolus	108	202	0.534653	1.9707e-53		secondary metabolic process	67	186	0.360215	8.9897e-22
ribosome	69	152	0.453947	2.19e-28		extracellular region	49	226	0.216814	4.8619e-07
structural molecule activity	68	186	0.365591	6.6559e-21		toxin metabolic process	22	64	0.34375	6.7157e-07
cytosol	236	1426	0.165498	3.3631e-15		cell wall	17	81	0.209877	0.01321
translation	96	407	0.235872	1.5546e-14		carbohydrate metabolic process	55	469	0.117271	0.50334
RNA metabolic process	128	630	0.203175	3.91e-14		lipid metabolic process	39	321	0.121495	0.50334
cellular amino acid metabolic process	67	257	0.2607	1.4963e-12		protein folding	4	90	0.0444444	1
nucleus	303	2091	0.144907	6.2569e-12		protein catabolic process	3	146	0.0205479	1
helicase activity	24	97	0.247423	0.00033355		signal transduction	4	168	0.0238095	1
RNA binding	71	445	0.159551	0.00061923		transport	90	1106	0.0813743	1
ligase activity	28	158	0.177215	0.014434		response to stress	40	684	0.0584795	1
transferase activity	104	846	0.122931	0.10686		response to chemical stimulus	45	524	0.0858779	1
nucleotidyltransferase activity	13	82	0.158537	0.26556		cellular amino acid metabolic process	20	257	0.077821	1
hydrolase activity	130	1206	0.107794	0.73172		filamentous growth	20	361	0.0554017	1
lyase activity	18	148	0.121622	0.73172		regulation of biological process	58	1238	0.0468498	1
microtubule cytoskeleton	21	170	0.123529	0.81719		vitamin metabolic process	1	37	0.027027	1
translation regulator activity	1	4	0.25	0.85721		asexual sporulation	14	184	0.076087	1
protein folding	7	90	0.0777778	1		transcription, DNA-dependent	9	288	0.03125	1
protein catabolic process	9	146	0.0616438	1		DNA metabolic process	6	311	0.0192926	1
conjugation	3	53	0.0566038	1		cytokinesis	4	102	0.0392157	1
signal transduction	7	168	0.0416667	1		cytoskeleton organization	3	142	0.0211268	1
response to stress	67	684	0.0979532	1		organelle organization	13	667	0.0194903	1
response to chemical stimulus	52	524	0.0992366	1		RNA metabolic process	10	630	0.015873	1
carbohydrate metabolic process	22	469	0.0469083	1		developmental process	36	437	0.0823799	1
regulation of biological process	105	1238	0.0848142	1		cellular homeostasis	12	139	0.0863309	1
filamentous growth	26	361	0.0720222	1		cell adhesion	2	25	0.08	1
vitamin metabolic process	6	37	0.162162	1		cellular respiration	6	59	0.101695	1
asexual sporulation	10	184	0.0543478	1		sexual sporulation	8	151	0.0529801	1
transcription, DNA-dependent	23	288	0.0798611	1		cell cycle	17	463	0.0367171	1
DNA metabolic process	26	311	0.0836013	1		cellular protein modification process	10	431	0.0232019	1
lipid metabolic process	16	321	0.0498442	1		pathogenesis	9	122	0.0737705	1
vesicle-mediated transport	8	202	0.039604	1		biological_process	960	10070	0.0953327	1
transport	111	1106	0.100362	1		Golgi apparatus	6	205	0.0292683	1
cytokinesis	6	102	0.0588235	1		cytosol	52	1426	0.0364656	1
toxin metabolic process	4	64	0.0625	1		nucleus	79	2091	0.037781	1
nucleus organization	4	32	0.125	1		microtubule cytoskeleton	5	170	0.0294118	1
cytoskeleton organization	3	142	0.0211268	1		peroxisome	7	90	0.0777778	1
organelle organization	54	667	0.0809595	1		cell cortex	1	104	0.00961538	1
developmental process	28	437	0.0640732	1		vacuole	13	174	0.0747126	1
cellular homeostasis	5	139	0.0359712	1		site of polarized growth	2	122	0.0163934	1
cell adhesion	1	25	0.04	1		cytoskeleton	7	223	0.0313901	1
cellular protein modification process	26	431	0.0603248	1		endoplasmic reticulum	18	383	0.0469974	1
sexual sporulation	13	151	0.0860927	1		plasma membrane	27	314	0.0859873	1
cell cycle	29	463	0.062635	1		membrane	110	1414	0.0777935	1
cellular respiration	1	59	0.0169492	1		chromosome	8	199	0.040201	1
pathogenesis	3	122	0.0245902	1		cytoplasmic membrane-bounded vesicle	1	48	0.0208333	1
secondary metabolic process	13	186	0.0698925	1		endomembrane system	4	257	0.0155642	1
biological_process	1026	10070	0.101887	1		mitochondrion	39	697	0.0559541	1
cytoplasmic membrane-bounded vesicle	2	48	0.0416667	1		cellular_component	959	10064	0.0952901	1
endomembrane system	19	257	0.07393	1		isomerase activity	8	80	0.1	1
mitochondrion	49	697	0.0703013	1		structural molecule activity	4	186	0.0215054	1
cellular_component	1025	10064	0.101848	1		protein kinase activity	7	137	0.0510949	1
Golgi apparatus	16	205	0.0780488	1		ligase activity	3	158	0.0189873	1
peroxisome	1	90	0.0111111	1		RNA binding	2	445	0.00449438	1
vacuole	9	174	0.0517241	1		motor activity	1	20	0.05	1
site of polarized growth	2	122	0.0163934	1		peptidase activity	16	160	0.1	1
cell wall	7	81	0.0864198	1		lyase activity	17	148	0.114865	1
cytoskeleton	22	223	0.0986547	1		protein binding	20	410	0.0487805	1
endoplasmic reticulum	18	383	0.0469974	1		signal transducer activity	1	37	0.027027	1
plasma membrane	19	314	0.0605096	1		lipase activity	5	26	0.192308	1
membrane	118	1414	0.0834512	1		phosphatase activity	3	76	0.0394737	1
chromosome	11	199	0.0552764	1		hydrolase activity	85	1206	0.0704809	1
extracellular region	24	226	0.106195	1		transporter activity	47	435	0.108046	1
enzyme regulator activity	9	101	0.0891089	1		nucleotidyltransferase activity	3	82	0.0365854	1
molecular_function	1024	10008	0.102318	1		transferase activity	65	846	0.0768322	1
isomerase activity	6	80	0.075	1		protein binding transcription factor activity	2	48	0.0416667	1
protein kinase activity	9	137	0.0656934	1		DNA binding	21	545	0.0385321	1
motor activity	1	20	0.05	1		enzyme regulator activity	1	101	0.00990099	1
peptidase activity	9	160	0.05625	1		molecular_function	958	10008	0.0957234	1
protein binding	28	410	0.0682927	1
lipase activity	2	26	0.0769231	1
phosphatase activity	7	76	0.0921053	1
transporter activity	43	435	0.0988506	1
protein binding transcription factor activity	3	48	0.0625	1
DNA binding	55	545	0.100917	1
oxidoreductase activity	61	865	0.0705202	1

## Sheet: vea 37c
GO categories significantly enriched in genes differentially expressed in ΔveA vs. WT at 37C
GO categories enriched for genes over-expressed in ΔveA						GO categories enriched for genes under-expressed in ΔveA
Category	Diff expressed genes in category	Total number of genes in category	Percent of category differentially expressed	Adjusted p-value		Category	Diff expressed genes in category	Total number of genes in category	Percent of category differentially expressed	Adjusted p-value
ribosome biogenesis	140	168	83.3333	4.299e-84		oxidoreductase activity	269	865	31.0983	4.6597e-21
nucleolus	138	202	68.3168	1.9295e-63		secondary metabolic process	76	186	40.8602	7.6931e-12
RNA metabolic process	248	630	39.3651	5.4209e-49		extracellular region	84	226	37.1681	1.1752e-10
nucleus	526	2091	25.1554	2.4616e-36		carbohydrate metabolic process	134	469	28.5714	1.3895e-07
cytosol	365	1426	25.5961	5.0145e-25		toxin metabolic process	26	64	40.625	0.00024152
ribosome	76	152	50	1.4301e-22		cell wall	30	81	37.037	0.0004278
structural molecule activity	76	186	40.8602	2.55e-15		lipid metabolic process	75	321	23.3645	0.081767
helicase activity	45	97	46.3918	1.1537e-11		lyase activity	39	148	26.3514	0.087799
translation	115	407	28.2555	4.9661e-10		transporter activity	95	435	21.8391	0.18622
RNA binding	113	445	25.3933	4.7963e-07		peptidase activity	38	160	23.75	0.2366
DNA binding	131	545	24.0367	1.0081e-06		isomerase activity	20	80	25	0.3381
cellular amino acid metabolic process	71	257	27.6265	5.6211e-06		motor activity	6	20	30	0.4372
transferase activity	173	846	20.4492	0.00044989		hydrolase activity	234	1206	19.403	0.4372
transcription, DNA-dependent	70	288	24.3056	0.00060864		peroxisome	22	90	24.4444	0.55541
nucleotidyltransferase activity	25	82	30.4878	0.0023075		phosphatase activity	17	76	22.3684	0.56446
ligase activity	39	158	24.6835	0.0076828		protein folding	7	90	7.77778	1
regulation of biological process	230	1238	18.5784	0.013084		establishment of nucleus localization	7	33	21.2121	1
protein folding	23	90	25.5556	0.055925		protein catabolic process	8	146	5.47945	1
protein kinase activity	30	137	21.8978	0.10251		conjugation	10	53	18.8679	1
response to chemical stimulus	99	524	18.8931	0.11719		signal transduction	18	168	10.7143	1
response to stress	125	684	18.2749	0.14035		translation	1	407	0.2457	1
chromosome	41	199	20.603	0.15052		response to stress	85	684	12.4269	1
hydrolase activity	209	1206	17.33	0.16567		response to chemical stimulus	76	524	14.5038	1
DNA metabolic process	60	311	19.2926	0.1824		cellular amino acid metabolic process	39	257	15.1751	1
organelle organization	117	667	17.5412	0.33977		regulation of biological process	128	1238	10.3393	1
microtubule cytoskeleton	33	170	19.4118	0.36748		filamentous growth	51	361	14.1274	1
protein binding	71	410	17.3171	0.45988		vitamin metabolic process	4	37	10.8108	1
signal transducer activity	8	37	21.6216	0.45988		asexual sporulation	37	184	20.1087	1
cellular protein modification process	73	431	16.9374	0.79469		transcription, DNA-dependent	19	288	6.59722	1
transposition	1	2	50	0.82453		DNA metabolic process	18	311	5.78778	1
translation regulator activity	1	4	25	0.87953		vesicle-mediated transport	10	202	4.9505	1
protein binding transcription factor activity	8	48	16.6667	0.87953		transport	190	1106	17.179	1
enzyme regulator activity	16	101	15.8416	0.88128		cytokinesis	23	102	22.549	1
vitamin metabolic process	7	37	18.9189	0.92819		nucleus organization	3	32	9.375	1
establishment of vesicle localization	1	3	33.3333	0.92819		cytoskeleton organization	27	142	19.0141	1
nucleus organization	6	32	18.75	0.92819		organelle organization	61	667	9.14543	1
isomerase activity	12	80	15	0.95705		RNA metabolic process	25	630	3.96825	1
protein catabolic process	21	146	14.3836	1		developmental process	78	437	17.849	1
conjugation	8	53	15.0943	1		cellular homeostasis	21	139	15.1079	1
signal transduction	23	168	13.6905	1		cell adhesion	2	25	8	1
carbohydrate metabolic process	40	469	8.52878	1		cellular protein modification process	37	431	8.58469	1
filamentous growth	46	361	12.7424	1		sexual sporulation	15	151	9.93377	1
asexual sporulation	18	184	9.78261	1		cell cycle	54	463	11.6631	1
lipid metabolic process	23	321	7.16511	1		cellular respiration	8	59	13.5593	1
vesicle-mediated transport	13	202	6.43564	1		pathogenesis	20	122	16.3934	1
transport	156	1106	14.1049	1		ribosome biogenesis	1	168	0.595238	1
cytokinesis	12	102	11.7647	1		biological_process	1821	10070	18.0834	1
toxin metabolic process	6	64	9.375	1		Golgi apparatus	23	205	11.2195	1
cytoskeleton organization	10	142	7.04225	1		actin cytoskeleton	6	48	12.5	1
developmental process	47	437	10.7551	1		cytosol	131	1426	9.18654	1
cellular homeostasis	19	139	13.6691	1		microtubule cytoskeleton	24	170	14.1176	1
cell adhesion	3	25	12	1		cell cortex	18	104	17.3077	1
sexual sporulation	23	151	15.2318	1		vacuole	34	174	19.5402	1
cell cycle	66	463	14.2549	1		site of polarized growth	21	122	17.2131	1
cellular respiration	2	59	3.38983	1		cytoskeleton	33	223	14.7982	1
pathogenesis	11	122	9.01639	1		endoplasmic reticulum	61	383	15.9269	1
secondary metabolic process	20	186	10.7527	1		plasma membrane	50	314	15.9236	1
biological_process	1583	10070	15.72	1		membrane	259	1414	18.3168	1
Golgi apparatus	17	205	8.29268	1		chromosome	17	199	8.54271	1
cell cortex	4	104	3.84615	1		cytoplasmic membrane-bounded vesicle	5	48	10.4167	1
vacuole	13	174	7.47126	1		endomembrane system	23	257	8.94942	1
site of polarized growth	6	122	4.91803	1		nucleolus	2	202	0.990099	1
cell wall	10	81	12.3457	1		nucleus	190	2091	9.08656	1
cytoskeleton	34	223	15.2466	1		mitochondrion	83	697	11.9082	1
endoplasmic reticulum	39	383	10.1828	1		cellular_component	1821	10064	18.0942	1
plasma membrane	31	314	9.87261	1		structural molecule activity	13	186	6.98925	1
membrane	161	1414	11.3861	1		protein kinase activity	12	137	8.75912	1
extracellular region	29	226	12.8319	1		ligase activity	10	158	6.32911	1
cytoplasmic membrane-bounded vesicle	5	48	10.4167	1		RNA binding	10	445	2.24719	1
endomembrane system	39	257	15.1751	1		protein binding	42	410	10.2439	1
mitochondrion	101	697	14.4907	1		signal transducer activity	2	37	5.40541	1
cellular_component	1580	10064	15.6995	1		lipase activity	3	26	11.5385	1
peptidase activity	15	160	9.375	1		nucleotidyltransferase activity	8	82	9.7561	1
lyase activity	16	148	10.8108	1		transferase activity	119	846	14.0662	1
lipase activity	1	26	3.84615	1		protein binding transcription factor activity	6	48	12.5	1
phosphatase activity	8	76	10.5263	1		DNA binding	43	545	7.88991	1
transporter activity	59	435	13.5632	1		helicase activity	2	97	2.06186	1
oxidoreductase activity	84	865	9.71098	1		enzyme regulator activity	12	101	11.8812	1
molecular_function	1580	10008	15.7874	1		molecular_function	1815	10008	18.1355	1
motor activity	1	20	5	1

## Sheet: laea 30c
GO categories significantly enriched in genes differentially expressed in ΔlaeA vs. WT at 30C
GO categories enriched for genes over-expressed in ΔlaeA						GO categories enriched for genes under-expressed in ΔlaeA
Category	Diff expressed genes in category	Total number of genes in category	Percent of category differentially expressed	Adjusted p-value		Category	Diff expressed genes in category	Total number of genes in category	Percent of category differentially expressed	Adjusted p-value
transporter activity	54	435	12.4138	1.3959e-10		secondary metabolic process	92	186	49.4624	3.2227e-31
transport	99	1106	8.95118	1.7813e-10		oxidoreductase activity	223	865	25.7803	8.1869e-23
membrane	107	1414	7.56719	3.0975e-07		toxin metabolic process	28	64	43.75	4.5152e-08
plasma membrane	26	314	8.28025	0.021029		extracellular region	57	226	25.2212	2.5662e-05
cytoplasmic membrane-bounded vesicle	6	48	12.5	0.14454		lyase activity	32	148	21.6216	0.043577
cell wall	8	81	9.87654	0.15689		cell wall	16	81	19.7531	0.72516
cellular homeostasis	13	139	9.35252	0.16269		protein folding	5	90	5.55556	1
site of polarized growth	10	122	8.19672	0.20922		protein catabolic process	5	146	3.42466	1
hydrolase activity	69	1206	5.72139	0.21536		conjugation	3	53	5.66038	1
pathogenesis	11	122	9.01639	0.2384		signal transduction	9	168	5.35714	1
endoplasmic reticulum	22	383	5.74413	0.44177		translation	1	407	0.2457	1
Golgi apparatus	13	205	6.34146	0.44177		response to stress	42	684	6.14035	1
endomembrane system	15	257	5.83658	0.49722		response to chemical stimulus	48	524	9.16031	1
vacuole	10	174	5.74713	0.62578		carbohydrate metabolic process	69	469	14.7122	1
peroxisome	5	90	5.55556	0.835		cellular amino acid metabolic process	32	257	12.4514	1
extracellular region	11	226	4.86726	0.87263		regulation of biological process	85	1238	6.86591	1
cell cortex	5	104	4.80769	0.92305		filamentous growth	18	361	4.98615	1
protein folding	4	90	4.44444	1		vitamin metabolic process	2	37	5.40541	1
establishment of nucleus localization	2	33	6.06061	1		asexual sporulation	26	184	14.1304	1
protein catabolic process	2	146	1.36986	1		transcription, DNA-dependent	16	288	5.55556	1
conjugation	3	53	5.66038	1		DNA metabolic process	6	311	1.92926	1
signal transduction	7	168	4.16667	1		lipid metabolic process	41	321	12.7726	1
translation	6	407	1.4742	1		vesicle-mediated transport	1	202	0.49505	1
response to stress	21	684	3.07018	1		transport	119	1106	10.7595	1
response to chemical stimulus	15	524	2.8626	1		cytokinesis	3	102	2.94118	1
carbohydrate metabolic process	24	469	5.11727	1		cytoskeleton organization	3	142	2.11268	1
cellular amino acid metabolic process	6	257	2.33463	1		organelle organization	11	667	1.64918	1
regulation of biological process	46	1238	3.71567	1		RNA metabolic process	20	630	3.1746	1
filamentous growth	17	361	4.70914	1		developmental process	46	437	10.5263	1
vitamin metabolic process	1	37	2.7027	1		cellular homeostasis	10	139	7.19424	1
asexual sporulation	6	184	3.26087	1		cell adhesion	4	25	16	1
transcription, DNA-dependent	8	288	2.77778	1		sexual sporulation	12	151	7.94702	1
DNA metabolic process	6	311	1.92926	1		cell cycle	17	463	3.67171	1
lipid metabolic process	12	321	3.73832	1		cellular protein modification process	12	431	2.78422	1
vesicle-mediated transport	12	202	5.94059	1		cellular respiration	2	59	3.38983	1
cytokinesis	5	102	4.90196	1		pathogenesis	14	122	11.4754	1
toxin metabolic process	4	64	6.25	1		biological_process	1357	10070	13.4757	1
cytoskeleton organization	8	142	5.6338	1		Golgi apparatus	7	205	3.41463	1
organelle organization	23	667	3.44828	1		actin cytoskeleton	1	48	2.08333	1
RNA metabolic process	14	630	2.22222	1		cytosol	56	1426	3.92707	1
developmental process	13	437	2.97483	1		nucleus	93	2091	4.44763	1
cellular protein modification process	11	431	2.5522	1		microtubule cytoskeleton	1	170	0.588235	1
sexual sporulation	3	151	1.98675	1		peroxisome	4	90	4.44444	1
cell cycle	15	463	3.23974	1		cell cortex	3	104	2.88462	1
cellular respiration	1	59	1.69492	1		vacuole	14	174	8.04598	1
ribosome biogenesis	2	168	1.19048	1		site of polarized growth	4	122	3.27869	1
secondary metabolic process	6	186	3.22581	1		cytoskeleton	2	223	0.896861	1
biological_process	452	10070	4.48858	1		endoplasmic reticulum	17	383	4.43864	1
cytoskeleton	6	223	2.69058	1		plasma membrane	27	314	8.59873	1
ribosome	6	152	3.94737	1		membrane	146	1414	10.3253	1
chromosome	3	199	1.50754	1		chromosome	2	199	1.00503	1
mitochondrion	16	697	2.29555	1		cytoplasmic membrane-bounded vesicle	1	48	2.08333	1
cellular_component	452	10064	4.49126	1		endomembrane system	2	257	0.77821	1
nucleolus	4	202	1.9802	1		mitochondrion	34	697	4.87805	1
nucleus	55	2091	2.63032	1		cellular_component	1357	10064	13.4837	1
actin cytoskeleton	2	48	4.16667	1		protein binding transcription factor activity	2	48	4.16667	1
cytosol	34	1426	2.38429	1		DNA binding	31	545	5.68807	1
microtubule cytoskeleton	2	170	1.17647	1		enzyme regulator activity	1	101	0.990099	1
isomerase activity	3	80	3.75	1		molecular_function	1355	10008	13.5392	1
structural molecule activity	9	186	4.83871	1		isomerase activity	7	80	8.75	1
protein kinase activity	4	137	2.91971	1		structural molecule activity	4	186	2.15054	1
ligase activity	5	158	3.16456	1		protein kinase activity	10	137	7.29927	1
RNA binding	4	445	0.898876	1		ligase activity	6	158	3.79747	1
motor activity	1	20	5	1		RNA binding	7	445	1.57303	1
peptidase activity	10	160	6.25	1		peptidase activity	21	160	13.125	1
lyase activity	7	148	4.72973	1		protein binding	18	410	4.39024	1
protein binding	15	410	3.65854	1		signal transducer activity	4	37	10.8108	1
signal transducer activity	1	37	2.7027	1		lipase activity	5	26	19.2308	1
lipase activity	1	26	3.84615	1		phosphatase activity	6	76	7.89474	1
translation regulator activity	1	4	25	1		hydrolase activity	123	1206	10.199	1
phosphatase activity	4	76	5.26316	1		transporter activity	64	435	14.7126	1
nucleotidyltransferase activity	2	82	2.43902	1		nucleotidyltransferase activity	6	82	7.31707	1
transferase activity	39	846	4.60993	1		transferase activity	111	846	13.1206	1
DNA binding	20	545	3.66972	1
oxidoreductase activity	35	865	4.04624	1
helicase activity	2	97	2.06186	1
enzyme regulator activity	3	101	2.9703	1
molecular_function	450	10008	4.4964	1

## Sheet: laea 37c
GO categories significantly enriched in genes differentially expressed in ΔlaeA vs. WT at 30C
GO categories enriched for genes over-expressed in ΔlaeA						GO categories enriched for genes under-expressed in ΔlaeA
Category	Diff expressed genes in category	Total number of genes in category	Percent of category differentially expressed	Adjusted p-value		Category	Diff expressed genes in category	Total number of genes in category	Percent of category differentially expressed	Adjusted p-value
DNA binding	80	545	14.6789	5.6722e-12		oxidoreductase activity	225	865	26.0116	1.2528e-24
nucleus	196	2091	9.37351	5.6906e-09		secondary metabolic process	82	186	44.086	7.8709e-24
chromosome	34	199	17.0854	8.0694e-07		extracellular region	71	226	31.4159	1.5531e-11
cell cycle	60	463	12.959	1.2063e-06		toxin metabolic process	28	64	43.75	3.423e-08
RNA metabolic process	74	630	11.746	1.2063e-06		cell wall	23	81	28.3951	0.0025228
DNA metabolic process	45	311	14.4695	1.2063e-06		carbohydrate metabolic process	89	469	18.9765	0.0028302
helicase activity	21	97	21.6495	4.6664e-06		lyase activity	32	148	21.6216	0.033836
transcription, DNA-dependent	41	288	14.2361	5.2641e-06		cellular respiration	15	59	25.4237	0.07482
regulation of biological process	116	1238	9.36995	2.5173e-05		biological_process	1339	10070	13.2969	1
hydrolase activity	109	1206	9.03814	0.00022852		ribosome biogenesis	1	168	0.595238	1
organelle organization	67	667	10.045	0.00040467		pathogenesis	8	122	6.55738	1
transporter activity	45	435	10.3448	0.0030768		cell cycle	20	463	4.31965	1
response to stress	62	684	9.06433	0.0095929		sexual sporulation	14	151	9.27152	1
protein kinase activity	18	137	13.1387	0.0097395		cellular protein modification process	12	431	2.78422	1
cytoskeleton organization	17	142	11.9718	0.033121		cell adhesion	5	25	20	1
transport	88	1106	7.9566	0.040086		cellular homeostasis	10	139	7.19424	1
transferase activity	67	846	7.91962	0.07839		developmental process	50	437	11.4416	1
translation regulator activity	2	4	50	0.07839		RNA metabolic process	22	630	3.49206	1
filamentous growth	32	361	8.86427	0.10425		organelle organization	17	667	2.54873	1
cytoskeleton	22	223	9.86547	0.1287		cytoskeleton organization	1	142	0.704225	1
microtubule cytoskeleton	18	170	10.5882	0.1287		cytokinesis	4	102	3.92157	1
signal transducer activity	5	37	13.5135	0.22467		transport	104	1106	9.40325	1
sexual sporulation	14	151	9.27152	0.28157		vesicle-mediated transport	1	202	0.49505	1
cellular homeostasis	13	139	9.35252	0.28157		lipid metabolic process	42	321	13.0841	1
conjugation	6	53	11.3208	0.30436		DNA metabolic process	9	311	2.89389	1
nucleotidyltransferase activity	8	82	9.7561	0.31902		transcription, DNA-dependent	16	288	5.55556	1
peptidase activity	14	160	8.75	0.31902		asexual sporulation	27	184	14.6739	1
cellular protein modification process	33	431	7.65661	0.33811		vitamin metabolic process	2	37	5.40541	1
membrane	101	1414	7.14286	0.37317		filamentous growth	21	361	5.81717	1
enzyme regulator activity	9	101	8.91089	0.37378		regulation of biological process	85	1238	6.86591	1
cytokinesis	9	102	8.82353	0.44274		cellular amino acid metabolic process	30	257	11.6732	1
developmental process	32	437	7.32265	0.44427		response to chemical stimulus	47	524	8.96947	1
pathogenesis	10	122	8.19672	0.48491		response to stress	46	684	6.72515	1
cytosol	99	1426	6.9425	0.5356		translation	7	407	1.7199	1
nucleolus	16	202	7.92079	0.63106		signal transduction	3	168	1.78571	1
nucleus organization	3	32	9.375	0.63299		conjugation	3	53	5.66038	1
motor activity	2	20	10	0.68596		protein catabolic process	4	146	2.73973	1
vitamin metabolic process	3	37	8.10811	0.7602		protein folding	4	90	4.44444	1
cell adhesion	2	25	8	0.81225		cellular_component	1339	10064	13.3048	1
signal transduction	11	168	6.54762	0.81225		mitochondrion	71	697	10.1865	1
ribosome biogenesis	10	168	5.95238	0.89303		nucleus	105	2091	5.02152	1
asexual sporulation	11	184	5.97826	0.89303		nucleolus	1	202	0.49505	1
carbohydrate metabolic process	28	469	5.97015	0.89303		endomembrane system	4	257	1.55642	1
response to chemical stimulus	31	524	5.91603	0.89303		cytoplasmic membrane-bounded vesicle	1	48	2.08333	1
establishment of nucleus localization	2	33	6.06061	0.89303		chromosome	3	199	1.50754	1
plasma membrane	22	314	7.00637	0.90005		membrane	145	1414	10.2546	1
vesicle-mediated transport	11	202	5.44554	0.91266		plasma membrane	39	314	12.4204	1
lipid metabolic process	18	321	5.60748	0.91266		endoplasmic reticulum	20	383	5.22193	1
ligase activity	10	158	6.32911	0.93721		ribosome	3	152	1.97368	1
protein binding	25	410	6.09756	0.95382		cytoskeleton	2	223	0.896861	1
cytoplasmic membrane-bounded vesicle	3	48	6.25	0.9595		site of polarized growth	6	122	4.91803	1
site of polarized growth	7	122	5.7377	0.9595		vacuole	16	174	9.1954	1
vacuole	12	174	6.89655	0.9595		cell cortex	2	104	1.92308	1
cell cortex	6	104	5.76923	0.9595		peroxisome	10	90	11.1111	1
actin cytoskeleton	3	48	6.25	0.9595		cytosol	75	1426	5.25947	1
Golgi apparatus	13	205	6.34146	0.9595		Golgi apparatus	7	205	3.41463	1
endomembrane system	15	257	5.83658	0.9595		molecular_function	1333	10008	13.3193	1
biological_process	632	10070	6.27607	1		enzyme regulator activity	5	101	4.9505	1
secondary metabolic process	6	186	3.22581	1		DNA binding	34	545	6.23853	1
toxin metabolic process	2	64	3.125	1		protein binding transcription factor activity	2	48	4.16667	1
cellular amino acid metabolic process	7	257	2.72374	1		transferase activity	84	846	9.92908	1
translation	5	407	1.2285	1		nucleotidyltransferase activity	5	82	6.09756	1
protein catabolic process	4	146	2.73973	1		transporter activity	55	435	12.6437	1
protein folding	1	90	1.11111	1		hydrolase activity	140	1206	11.6086	1
extracellular region	12	226	5.30973	1		phosphatase activity	8	76	10.5263	1
endoplasmic reticulum	15	383	3.91645	1		lipase activity	2	26	7.69231	1
ribosome	3	152	1.97368	1		signal transducer activity	2	37	5.40541	1
cell wall	3	81	3.7037	1		protein binding	20	410	4.87805	1
peroxisome	4	90	4.44444	1		peptidase activity	24	160	15	1
cellular_component	632	10064	6.27981	1		RNA binding	9	445	2.02247	1
mitochondrion	29	697	4.16069	1		ligase activity	9	158	5.6962	1
molecular_function	625	10008	6.245	1		protein kinase activity	4	137	2.91971	1
oxidoreductase activity	23	865	2.65896	1		structural molecule activity	7	186	3.76344	1
protein binding transcription factor activity	2	48	4.16667	1		isomerase activity	8	80	10	1
phosphatase activity	3	76	3.94737	1
lipase activity	1	26	3.84615	1
lyase activity	2	148	1.35135	1
RNA binding	8	445	1.79775	1
structural molecule activity	7	186	3.76344	1
isomerase activity	2	80	2.5	1
