# Supplementary material for: Regulation of Secondary Metabolism by the Velvet Complex Is Temperature-Responsive in Aspergillus
Source: G3 (Bethesda). 2016 Sep 30;6(12):4023–33. doi: 10.1534/g3.116.033084 (PMC5144971; doi:10.1534/g3.116.033084)
Supplement: Supplemental Material [file supp_g3.116.033084_FileS3.xlsx]

## Sheet: 30C up in veA & laeA
Overlap of genes over-expressed in both ΔlaeA and ΔveA at 30C
GO categories enriched for genes over-expressed in both ΔlaeA and ΔveA at 30C
Category	Diff expressed genes in veA and laeA in category	Total number of genes in category	Percent of category diff expressed in veA and laeA	Adjusted p-value
phosphatase activity	3	76	0.0394737	0.23687
lipase activity	1	26	0.0384615	0.9524
transporter activity	10	435	0.0229885	0.11834
ribosome	3	152	0.0197368	1
hydrolase activity	22	1206	0.0182421	0.090004
extracellular region	4	226	0.0176991	1
transport	19	1106	0.017179	0.38545
structural molecule activity	3	186	0.016129	0.97553
endomembrane system	4	257	0.0155642	1
carbohydrate metabolic process	7	469	0.0149254	1
Golgi apparatus	3	205	0.0146341	1
membrane	18	1414	0.0127298	1
peptidase activity	2	160	0.0125	1
lipid metabolic process	4	321	0.0124611	1
cell wall	1	81	0.0123457	1
nucleotidyltransferase activity	1	82	0.0121951	1
ribosome biogenesis	2	168	0.0119048	1
transferase activity	10	846	0.0118203	1
molecular_function	104	10008	0.0103917	1
cellular_component	104	10064	0.0103339	1
biological_process	104	10070	0.0103277	1
helicase activity	1	97	0.0103093	1
chromosome	2	199	0.0100503	1
vesicle-mediated transport	2	202	0.00990099	1
enzyme regulator activity	1	101	0.00990099	1
cytokinesis	1	102	0.00980392	1
site of polarized growth	1	122	0.00819672	1
cellular amino acid metabolic process	2	257	0.0077821	1
translation	3	407	0.00737101	1
DNA binding	4	545	0.00733945	1
protein kinase activity	1	137	0.00729927	1
transcription, DNA-dependent	2	288	0.00694444	1
protein catabolic process	1	146	0.00684932	1
lyase activity	1	148	0.00675676	1
sexual sporulation	1	151	0.00662252	1
cell cycle	3	463	0.00647948	1
DNA metabolic process	2	311	0.00643087	1
nucleus	13	2091	0.00621712	1
filamentous growth	2	361	0.00554017	1
nucleolus	1	202	0.0049505	1
cytosol	7	1426	0.00490884	1
regulation of biological process	6	1238	0.00484653	1
RNA metabolic process	3	630	0.0047619	1
cellular protein modification process	2	431	0.00464037	1
oxidoreductase activity	4	865	0.00462428	1
organelle organization	3	667	0.00449775	1
cytoskeleton	1	223	0.0044843	1
response to stress	3	684	0.00438596	1
plasma membrane	1	314	0.00318471	1
endoplasmic reticulum	1	383	0.00261097	1
protein binding	1	410	0.00243902	1
developmental process	1	437	0.00228833	1
response to chemical stimulus	1	524	0.0019084	1

## Sheet: 37C up in veA & laeA
Overlap of genes over-expressed in both ΔlaeA and ΔveA at 37C
GO categories enriched for genes over-expressed in both ΔlaeA and ΔveA at 37C
Category	Diff expressed genes in veA and laeA in category	Total number of genes in category	Percent of category diff expressed in veA and laeA	Adjusted p-value
RNA metabolic process	41	630	0.0650794	4.7892e-06
DNA binding	36	545	0.066055	1.2097e-05
helicase activity	13	97	0.134021	2.011e-05
nucleus	90	2091	0.0430416	3.0787e-05
transcription, DNA-dependent	18	288	0.0625	0.014974
regulation of biological process	51	1238	0.0411955	0.016525
protein kinase activity	10	137	0.0729927	0.027512
chromosome	13	199	0.0653266	0.030885
hydrolase activity	47	1206	0.0389718	0.032539
DNA metabolic process	17	311	0.0546624	0.041836
signal transducer activity	4	37	0.108108	0.069719
transferase activity	32	846	0.0378251	0.11501
response to stress	28	684	0.0409357	0.13253
translation regulator activity	1	4	0.25	0.29822
cytosol	48	1426	0.0336606	0.44468
transporter activity	15	435	0.0344828	0.45587
nucleotidyltransferase activity	4	82	0.0487805	0.45587
ribosome biogenesis	8	168	0.047619	0.49835
cellular protein modification process	16	431	0.037123	0.62468
conjugation	3	53	0.0566038	0.74145
nucleolus	8	202	0.039604	0.74383
microtubule cytoskeleton	7	170	0.0411765	0.74383
protein binding transcription factor activity	2	48	0.0416667	0.75301
cytoskeleton	8	223	0.0358744	0.87525
cell adhesion	1	25	0.04	1
signal transduction	5	168	0.0297619	1
sexual sporulation	5	151	0.0331126	1
protein folding	1	90	0.0111111	1
cell cycle	15	463	0.0323974	1
protein catabolic process	1	146	0.00684932	1
pathogenesis	2	122	0.0163934	1
secondary metabolic process	2	186	0.0107527	1
biological_process	274	10070	0.0272095	1
cellular amino acid metabolic process	1	257	0.00389105	1
response to chemical stimulus	16	524	0.0305344	1
carbohydrate metabolic process	10	469	0.021322	1
translation	3	407	0.00737101	1
vitamin metabolic process	1	37	0.027027	1
filamentous growth	10	361	0.0277008	1
asexual sporulation	2	184	0.0108696	1
lipid metabolic process	4	321	0.0124611	1
vesicle-mediated transport	1	202	0.0049505	1
transport	27	1106	0.0244123	1
toxin metabolic process	1	64	0.015625	1
cytokinesis	2	102	0.0196078	1
cytoskeleton organization	2	142	0.0140845	1
nucleus organization	1	32	0.03125	1
organelle organization	19	667	0.0284858	1
cellular homeostasis	4	139	0.028777	1
developmental process	7	437	0.0160183	1
endoplasmic reticulum	6	383	0.0156658	1
ribosome	1	152	0.00657895	1
membrane	34	1414	0.0240453	1
plasma membrane	4	314	0.0127389	1
cellular_component	274	10064	0.0272258	1
cytoplasmic membrane-bounded vesicle	1	48	0.0208333	1
mitochondrion	9	697	0.0129125	1
extracellular region	4	226	0.0176991	1
Golgi apparatus	5	205	0.0243902	1
endomembrane system	6	257	0.0233463	1
vacuole	4	174	0.0229885	1
cell cortex	1	104	0.00961538	1
cell wall	2	81	0.0246914	1
site of polarized growth	2	122	0.0163934	1
molecular_function	272	10008	0.0271783	1
peptidase activity	3	160	0.01875	1
enzyme regulator activity	2	101	0.019802	1
RNA binding	7	445	0.0157303	1
protein binding	7	410	0.0170732	1
structural molecule activity	3	186	0.016129	1
isomerase activity	1	80	0.0125	1
ligase activity	3	158	0.0189873	1
phosphatase activity	2	76	0.0263158	1
oxidoreductase activity	5	865	0.00578035	1

## Sheet: 30 C down in veA & laeA
Overlap of genes under-expressed in both ΔlaeA and ΔveA at 30C
GO categories enriched for genes under-expressed in both ΔlaeA and ΔveA at 30C
Category	Diff expressed genes in veA and laeA in category	Total number of genes in category	Percent of category diff expressed in veA and laeA	Adjusted p-value
secondary metabolic process	58	186	0.311828	1.9404e-26
oxidoreductase activity	112	865	0.12948	1.0767e-15
toxin metabolic process	18	64	0.28125	1.5263e-07
extracellular region	35	226	0.154867	9.4018e-07
lyase activity	15	148	0.101351	0.21702
cell wall	9	81	0.111111	0.29661
lipase activity	4	26	0.153846	0.36151
lipid metabolic process	25	321	0.0778816	0.69915
cell cycle	6	463	0.012959	1
sexual sporulation	5	151	0.0331126	1
pathogenesis	4	122	0.0327869	1
cellular protein modification process	2	431	0.00464037	1
cellular homeostasis	3	139	0.0215827	1
developmental process	20	437	0.0457666	1
cellular respiration	1	59	0.0169492	1
cell adhesion	2	25	0.08	1
cytokinesis	1	102	0.00980392	1
organelle organization	2	667	0.0029985	1
RNA metabolic process	4	630	0.00634921	1
transcription, DNA-dependent	4	288	0.0138889	1
asexual sporulation	9	184	0.048913	1
DNA metabolic process	1	311	0.00321543	1
cellular amino acid metabolic process	10	257	0.0389105	1
filamentous growth	8	361	0.0221607	1
regulation of biological process	22	1238	0.0177706	1
response to stress	20	684	0.0292398	1
response to chemical stimulus	21	524	0.0400763	1
carbohydrate metabolic process	31	469	0.0660981	1
protein folding	3	90	0.0333333	1
protein catabolic process	1	146	0.00684932	1
signal transduction	1	168	0.00595238	1
transport	47	1106	0.0424955	1
biological_process	579	10070	0.0574975	1
cytosol	25	1426	0.0175316	1
nucleus	30	2091	0.0143472	1
microtubule cytoskeleton	1	170	0.00588235	1
peroxisome	2	90	0.0222222	1
vacuole	5	174	0.0287356	1
cytoskeleton	1	223	0.0044843	1
plasma membrane	12	314	0.0382166	1
endoplasmic reticulum	4	383	0.0104439	1
membrane	54	1414	0.0381895	1
cellular_component	579	10064	0.0575318	1
mitochondrion	14	697	0.0200861	1
cytoplasmic membrane-bounded vesicle	1	48	0.0208333	1
phosphatase activity	2	76	0.0263158	1
hydrolase activity	47	1206	0.0389718	1
signal transducer activity	1	37	0.027027	1
protein binding	8	410	0.0195122	1
peptidase activity	10	160	0.0625	1
RNA binding	1	445	0.00224719	1
isomerase activity	3	80	0.0375	1
structural molecule activity	4	186	0.0215054	1
molecular_function	579	10008	0.0578537	1
protein kinase activity	1	137	0.00729927	1
DNA binding	8	545	0.0146789	1
protein binding transcription factor activity	2	48	0.0416667	1
transferase activity	39	846	0.0460993	1
nucleotidyltransferase activity	2	82	0.0243902	1
transporter activity	25	435	0.0574713	1

## Sheet: 37C down in veA & laeA
Overlap of genes under-expressed in both ΔlaeA and ΔveA at 37C
GO categories enriched for genes under-expressed in both ΔlaeA and ΔveA at 37C
Category	Diff expressed genes in veA and laeA in category	Total number of genes in category	Percent of category diff expressed in veA and laeA	Adjusted p-value
secondary metabolic process	63	186	0.33871	6.3482e-25
oxidoreductase activity	124	865	0.143353	1.901e-12
extracellular region	46	226	0.20354	2.8163e-09
toxin metabolic process	21	64	0.328125	3.7216e-08
cell wall	16	81	0.197531	0.0020703
carbohydrate metabolic process	52	469	0.110874	0.018407
lyase activity	16	148	0.108108	0.52241
peptidase activity	17	160	0.10625	0.52241
ligase activity	4	158	0.0253165	1
hydrolase activity	91	1206	0.0754561	1
phosphatase activity	6	76	0.0789474	1
structural molecule activity	4	186	0.0215054	1
lipase activity	1	26	0.0384615	1
isomerase activity	5	80	0.0625	1
signal transducer activity	1	37	0.027027	1
protein binding	9	410	0.0219512	1
protein binding transcription factor activity	2	48	0.0416667	1
transferase activity	38	846	0.0449173	1
nucleotidyltransferase activity	2	82	0.0243902	1
transporter activity	25	435	0.0574713	1
RNA binding	4	445	0.00898876	1
enzyme regulator activity	3	101	0.029703	1
molecular_function	740	10008	0.0739408	1
DNA binding	10	545	0.0183486	1
nucleus	42	2091	0.0200861	1
peroxisome	4	90	0.0444444	1
cell cortex	1	104	0.00961538	1
vacuole	5	174	0.0287356	1
site of polarized growth	3	122	0.0245902	1
cytoskeleton	1	223	0.0044843	1
plasma membrane	13	314	0.0414013	1
endoplasmic reticulum	10	383	0.0261097	1
chromosome	1	199	0.00502513	1
membrane	70	1414	0.049505	1
cytoplasmic membrane-bounded vesicle	1	48	0.0208333	1
mitochondrion	23	697	0.0329986	1
cellular_component	741	10064	0.0736288	1
Golgi apparatus	3	205	0.0146341	1
endomembrane system	1	257	0.00389105	1
cytosol	28	1426	0.0196353	1
developmental process	30	437	0.0686499	1
RNA metabolic process	8	630	0.0126984	1
cell adhesion	2	25	0.08	1
cellular homeostasis	1	139	0.00719424	1
organelle organization	4	667	0.005997	1
lipid metabolic process	23	321	0.0716511	1
cytokinesis	2	102	0.0196078	1
asexual sporulation	15	184	0.0815217	1
vitamin metabolic process	2	37	0.0540541	1
DNA metabolic process	1	311	0.00321543	1
transcription, DNA-dependent	6	288	0.0208333	1
filamentous growth	13	361	0.0360111	1
cellular amino acid metabolic process	8	257	0.0311284	1
regulation of biological process	34	1238	0.0274637	1
translation	1	407	0.002457	1
response to stress	24	684	0.0350877	1
response to chemical stimulus	22	524	0.0419847	1
conjugation	3	53	0.0566038	1
signal transduction	1	168	0.00595238	1
transport	52	1106	0.0470163	1
protein folding	1	90	0.0111111	1
pathogenesis	5	122	0.0409836	1
biological_process	741	10070	0.0735849	1
protein catabolic process	4	146	0.0273973	1
cell cycle	8	463	0.0172786	1
cellular protein modification process	4	431	0.00928074	1
cellular respiration	3	59	0.0508475	1
sexual sporulation	6	151	0.0397351	1
